# Supplementary material for: Multi-Omics Profiling of Candida albicans Grown on Solid Versus Liquid Media
Source: Microorganisms. 2023 Nov 22;11(12):2831. doi: 10.3390/microorganisms11122831 (PMC10745582; doi:10.3390/microorganisms11122831)
Supplement: Supplementary file 1 [file microorganisms-11-02831-s001.zip]

Archive with 3 entries (2 files):
- microorganisms-2702674-supplementary/
- microorganisms-2702674-supplementary/Supplementary Table S1A.xlsx
- microorganisms-2702674-supplementary/Supplementary_Table_2_Total_andSignificant_metabolites_.xlsx
