# Supplementary material for: Multi-Omics Profiling of Candida albicans Grown on Solid Versus Liquid Media
Source: Microorganisms. 2023 Nov 22;11(12):2831. doi: 10.3390/microorganisms11122831 (PMC10745582; doi:10.3390/microorganisms11122831)
Supplement: Supplementary file 1 [file microorganisms-11-02831-s001.zip › microorganisms-2702674-supplementary/Supplementary Table S1A.xlsx]

## Sheet: Table S2A_" Readme First"
Supplementary Table S1A "read me first" Summary of the Proteomics experimental design and introduction to the following tables

## Sheet: Table S2B_Identified Proteins
LFQ intensity Liq_01	LFQ intensity Liq_02	LFQ intensity Liq_03	LFQ intensity Sol_01	LFQ intensity Sol_02	LFQ intensity Sol_03	Suspension Culture	Solid Plate Culture	Only identified by site	Reverse	Potential contaminant	Student's T-test Significant Suspension Culture_Agar plate	Student's T-test significant		Peptides	Razor + unique peptides	Unique peptides	Sequence coverage [%]	Unique + razor sequence coverage [%]	Unique sequence coverage [%]	Mol. weight [kDa]	Q-value	Score	Intensity	iBAQ peptides	MS/MS count	-Log Student's T-test p-value Suspension Culture_Agar plate	Student's T-test q-value Suspension Culture_Agar plate	Student's T-test Difference Suspension Culture_Agar plate	Student's T-test Test statistic Suspension Culture_Agar plate	Protein IDs	Majority protein IDs	id	Fasta headers
20.257	20.3002	20.3925	19.5738	19.6747	19.7065	20.3165	19.6517				-1	+		16	16	16	71.5	71.5	71.5	39.543	0	168.44	115990000	20	73	0.508094	0.41867	0.175742	1.1605	A0A1D8PC43	A0A1D8PC43	0	Diphosphomevalonate decarboxylase
18.5125	18.5102	18.9779	20.0122	19.4815	19.3572	18.6669	19.617				-1	+		5	5	5	23.4	23.4	23.4	44.436	0	12.9	13234000	20	14	3.52405	0	0.664873	11.7595	A0A1D8PC56	A0A1D8PC56	1	Ubiquitin-like domain-containing protein
20.6965	20.6349	20.568	19.7166	19.9264	19.821	20.6332	19.8213				-1	+		1	1	1	18.7	18.7	18.7	16.628	0.0082353	3.0233	6365100	11	5	0.484773	0.448783	-0.469781	-1.11449	A0A1D8PC73	A0A1D8PC73	2	Uncharacterized protein
23.5935	23.5863	23.5889	22.9397	23.3265	23.091	23.5896	23.1191				-1	+		10	10	10	33	33	33	60.634	0	17.995	13927000	29	14	1.69645	0.0399225	-0.950105	-3.74028	A0A1D8PC76	A0A1D8PC76	4	Aldehyde dehydrogenase
20.0806	20.0389	20.1038	20.5819	20.3381	20.279	20.0744	20.3997				-1	+		12	12	12	38.3	38.3	38.3	54.118	0	63.129	27641000	22	45	0.477862	0.455203	-0.129107	-1.10082	A0A1D8PC77	A0A1D8PC77	5	Ubiquitin carboxyl-terminal hydrolase
21.1755	21.135	21.0132	20.333	20.512	20.2071	21.1079	20.3507				-1	+		16	16	16	51.9	51.9	51.9	49.997	0	323.31	184910000	17	116	0.443355	0.501605	-0.0903104	-1.03224	A0A1D8PC97	A0A1D8PC97	6	Tubulin beta chain
18.2481	18.4318	18.5725	19.3051	19.1584	19.1297	18.4175	19.1978				-1	+		13	13	13	16.2	16.2	16.2	148.38	0	26.515	21390000	73	26	0.532408	0.387811	0.436441	1.20827	A0A1D8PCA4	A0A1D8PCA4	7	DNA-directed RNA polymerase
18.7848	18.7828	18.8214	19.2484	19.0228	19.0355	18.7963	19.1022				-1	+		4	4	4	34.6	34.6	34.6	17.816	0	8.7344	14766000	9	13	0.417191	0.534008	-0.168685	-0.979811	A0A1D8PCD3	A0A1D8PCD3	13	NADH dehydrogenase [ubiquinone] iron-sulfur protein 4, mitochondrial
19.4044	19.4814	19.384	19.2466	19.3084	19.305	19.4232	19.2867				-1	+		10	10	10	25	25	25	75.976	0	25.142	21256000	25	27	3.47603	0	0.811817	11.4311	A0A1D8PCG4	A0A1D8PCG4	15	Glycogenin glucosyltransferase
17.351	16.8842	18.1509	19.6662	19.1142	18.8977	17.462	19.226				-1	+		8	8	8	73.6	73.6	73.6	9.6387	0	323.31	200640000	6	110	1.85655	0.0294259	0.470505	4.18038	A0A1D8PCG7	A0A1D8PCG7	16	40S ribosomal protein S21
23.684	23.5655	23.4112	22.8069	23.1925	23.106	23.5535	23.0351				-1	+		3	3	3	10	10	10	58.126	0	14.999	5005900	30	12	1.22807	0.0772679	0.243448	2.6144	A0A1D8PCG9	A0A1D8PCG9	17	Mrs7p
20.7769	20.4734	20.6605	21.1343	21.1853	21.326	20.6369	21.2152				-1	+		25	25	25	54.7	54.7	54.7	70.792	0	149.15	147380000	38	108	0.603593	0.32213	-0.162494	-1.34739	A0A1D8PCI5	A0A1D8PCI5	18	Arginine--tRNA ligase
19.3786	19.4311	18.9428	18.6022	18.6287	18.4393	19.2508	18.5568				-1	+		23	23	23	73.7	73.7	73.7	29.364	0	323.31	585270000	17	274	1.29915	0.0649763	0.493416	2.77221	Q5A5Q8;A0A1D8PCI6	Q5A5Q8;A0A1D8PCI6	19	40S ribosomal protein S4;40S ribosomal protein S4
23.9399	23.7921	23.772	23.1607	23.3711	23.3116	23.8347	23.2811				-1	+		4	4	4	9.9	9.9	9.9	63.994	0	7.1492	5252000	31	6	0.536002	0.385798	0.532371	1.21532	A0A1D8PCI9	A0A1D8PCI9	20	Protein kinase
17.587	16.9661	17.0603	19.6152	19.6969	20.6729	17.2044	19.995				-1	+		3	2	2	9.7	7.3	7.3	60.67	0	6.3401	7061200	17	9	0.65994	0.279015	-0.892701	-1.45715	A0A1D8PCL1	A0A1D8PCL1	21	High-affinity glucose transporter 1
21.9473	21.7546	21.6082	20.8252	21.1246	21.3832	21.77	21.111				-1	+		8	8	8	29.7	29.7	29.7	39.912	0	20.322	19445000	21	22	1.5792	0.0452667	-0.325254	-3.43762	A0A1D8PCL4	A0A1D8PCL4	22	Metal-dependent protein hydrolase
21.2839	21.3049	21.2757	22.3238	21.9697	22.0395	21.2882	22.111				-1	+		5	5	5	21	21	21	40.582	0	28.034	14866000	14	8	1.33087	0.0616059	2.1619	2.84396	A0A1D8PCL8	A0A1D8PCL8	23	AMPK1_CBM domain-containing protein
20.1355	19.9919	19.9408	20.8018	20.3984	20.5497	20.0227	20.5833				-1	+		3	3	3	8	8	8	44.768	0	5.9388	8625600	25	9	1.52027	0.0512934	0.742846	3.29122	A0A1D8PCM2	A0A1D8PCM2	24	Galactose-1-phosphate uridylyltransferase
22.0044	21.9096	21.7776	21.2594	21.0465	20.971	21.8972	21.0923				-1	+		12	12	12	23.7	23.7	23.7	75.45	0	44.824	43944000	37	47	2.77095	0.00419753	0.757238	7.4957	A0A1D8PCN0	A0A1D8PCN0	26	Bifunctional UDP-glucose 4-epimerase/aldose 1-epimerase
19.0534	19.0134	19.0398	20.3076	20.2807	19.8216	19.0355	20.1367				-1	+		3	3	2	17.8	17.8	11	30.672	0	7.2223	5242900	12	8	2.7034	0.00643678	-0.780283	-7.19267	A0A1D8PCP4	A0A1D8PCP4	27	2,4-dienoyl-CoA reductase ((3E)-enoyl-CoA-producing)
23.2591	23.194	23.2947	24.0667	23.8429	24.0027	23.2493	23.9708				-1	+		4	4	4	14	14	14	41.902	0	9.5156	10073000	21	12	0.130175	0.877543	0.0448246	0.354287	A0A1D8PCP6	A0A1D8PCP6	28	Age3p
19.1344	17.4811	20.245	21.2556	22.2961	22.8517	18.9535	22.1344				-1	+		6	6	6	18.6	18.6	18.6	61.884	0	10.778	8637500	29	11	1.83508	0.0294545	-0.305898	-4.11945	A0A1D8PCP7	A0A1D8PCP7	29	Bifunctional fructose-2,6-bisphosphate 2-phosphatase/6-phosphofructo-2-kinase
20.2455	20.3461	20.2967	20.2139	20.1298	20.1293	20.2961	20.1577				-1	+		5	5	5	12.9	12.9	12.9	71.091	0	13.358	12432000	33	14	1.72466	0.0396145	0.136552	3.81547	A0A1D8PCQ3	A0A1D8PCQ3	30	Eukaryotic translation initiation factor 2A
21.213	21.2679	21.1732	20.9123	21.0453	20.9441	21.218	20.9672				-1	+		9	9	9	50.4	50.4	50.4	14.185	0	195.29	215450000	6	95	1.15704	0.0869372	0.435569	2.46047	A0A1D8PCQ5	A0A1D8PCQ5	31	Ribosomal 60S subunit protein L26B
18.2611	18.4953	19.1107	20.0953	20.1642	19.5524	18.6224	19.9373				-1	+		4	4	4	14.1	14.1	14.1	28.378	0	7.1757	3807800	13	7	1.81249	0.0307489	-1.76399	-4.05597	A0A1D8PCS7	A0A1D8PCS7	33	Glutaminase
23.6197	23.3109	23.1382	22.6798	22.9066	22.8481	23.3563	22.8115				-1	+		34	34	30	27.3	27.3	25.3	218.1	0	93.484	96217000	77	109	1.46589	0.0539463	0.344107	3.15932	A0A1D8PCT0	A0A1D8PCT0	34	1,3-beta-glucan synthase
17.018	16.0782	16.5718	19.4891	20.8917	21.9092	16.556	20.7634				-1	+		17	17	17	46.4	46.4	46.4	56.481	0	135.69	100630000	26	74	0.272553	0.722024	-0.043574	-0.679895	A0A1D8PCT4	A0A1D8PCT4	35	Phenylalanine--tRNA ligase
19.0768	19.0377	19.0524	19.1385	19.2111	19.2093	19.0556	19.1863				-1	+		8	8	8	47.5	47.5	47.5	22.607	0	62.305	22668000	13	22	0.611721	0.31712	-0.172337	-1.36323	A0A1D8PCU5	A0A1D8PCU5	36	Uncharacterized protein
20.9758	20.8019	20.7696	19.4635	19.9067	19.9738	20.8491	19.7814				-1	+		29	29	29	36.7	36.7	36.7	155.29	0	68.495	73161000	79	81	1.46476	0.0531529	0.272048	3.15661	A0A1D8PCV7	A0A1D8PCV7	37	Alpha-aminoadipate reductase
21.3524	21.4116	21.3669	21.8623	21.7429	21.6861	21.377	21.7638				-1	+		3	3	3	6	6	6	89.914	0	7.5328	3036100	41	4	0.0830921	0.923935	0.0297972	0.234843	A0A1D8PCV8	A0A1D8PCV8	38	Uncharacterized protein
19.6558	19.4647	19.3853	20.5808	20.1699	20.1224	19.5019	20.291				-1	+		11	11	11	66.9	66.9	66.9	15.739	0	323.31	285170000	10	103	0.67564	0.264815	0.34511	1.48773	A0A1D8PCW6	A0A1D8PCW6	41	Ribosomal 40S subunit protein S16A
19.2045	19.779	21.0022	21.9369	23.072	23.9878	19.9952	22.9989				-1	+		2	2	2	8.4	8.4	8.4	42.487	0.0048662	3.3283	4285700	23	5	0.164496	0.83782	-0.101999	-0.436943	A0A1D8PCW7	A0A1D8PCW7	42	Cdc73p
19.0088	19.231	19.2311	20.5823	20.4506	20.3896	19.157	20.4742				-1	+		19	19	19	26	26	26	158.44	0	45.007	44842000	64	40	0.297042	0.688538	0.0854308	0.732245	A0A1D8PCX0	A0A1D8PCX0	43	Uncharacterized protein
21.7234	21.7336	21.687	24.5351	24.258	24.309	21.7147	24.3673				-1	+		4	4	4	10.3	10.3	10.3	64.756	0	6.5621	12534000	25	11	0.552219	0.369796	1.20557	1.24708	A0A1D8PCX6	A0A1D8PCX6	44	Phosphatidylinositol 4-phosphate-binding protein
20.2084	20.2503	20.1145	19.953	19.8578	19.6285	20.191	19.8131				-1	+		15	15	15	63.6	63.6	63.6	19.763	0	231.86	423790000	11	183	1.67209	0.0417744	0.518407	3.67609	A0A1D8PCX8	A0A1D8PCX8	45	60S ribosomal protein L6
23.0599	23.0481	23.0015	22.5926	22.2227	22.4844	23.0365	22.4332				-1	+		12	12	12	34.5	34.5	34.5	43.539	0	323.31	397940000	14	210	0.89462	0.16396	-0.283521	-1.9187	A0A1D8PCY4	A0A1D8PCY4	46	Ecm33p
21.1887	21.321	21.2368	22.8652	22.5272	22.5693	21.2488	22.6539				-1	+		7	6	6	34.5	32.2	32.2	45.818	0	21.416	24856000	21	19	0.661	0.278439	0.129676	1.45921	A0A1D8PCY5	A0A1D8PCY5	47	Septin
22.3445	22.212	22.3286	22.9787	22.5788	22.7635	22.295	22.7736				-1	+		5	5	5	27.8	27.8	27.8	43.043	0	9.5688	9454700	19	8	1.1112	0.095832	0.380383	2.36298	A0A1D8PCZ5	A0A1D8PCZ5	49	Uncharacterized protein
22.0861	22.0134	21.9481	23.7723	22.8403	22.9846	22.0159	23.1991				-1	+		3	3	3	2.6	2.6	2.6	161.73	0	6.4441	8884400	73	7	0.741999	0.228444	0.437154	1.61724	A0A1D8PCZ6	A0A1D8PCZ6	50	Chromatin-remodeling ATPase
19.5678	19.2353	19.4125	20.9917	20.2672	20.8807	19.4052	20.7132				-1	+		4	4	4	13.4	13.4	13.4	48.06	0	6.8026	3993800	23	5	0.755897	0.223417	0.881989	1.64444	A0A1D8PD05	A0A1D8PD05	51	Medium-chain fatty acid ethyl ester synthase/esterase
21.0952	20.992	20.8238	19.0198	19.2217	19.2287	20.9704	19.1567				-1	+		11	11	11	72.9	72.9	72.9	20.309	0	323.31	284770000	10	129	0.869245	0.17191	0.308516	1.86808	A0A1D8PD11	A0A1D8PD11	52	Uncharacterized protein
17.5907	17.4452	18.3031	21.4328	19.6937	19.6403	17.7797	20.2556				-1	+		7	7	7	20.2	20.2	20.2	54.908	0	14.979	18157000	28	20	0.626797	0.303202	0.155903	1.3926	A0A1D8PD15	A0A1D8PD15	53	Proteasome regulatory particle lid subunit
19.6601	19.7229	19.7061	18.7712	18.9164	18.6905	19.6964	18.7927				-1	+		3	3	3	6.1	6.1	6.1	67.89	0	6.9732	4601300	28	10	1.43559	0.0541788	-0.599272	-3.08708	A0A1D8PD62;A0A1D8PD32	A0A1D8PD62;A0A1D8PD32	54	Ifi3p;Uncharacterized protein
20.3232	20.2437	20.385	21.2713	21.0042	21.1062	20.3173	21.1272				-1	+		7	7	7	11.8	11.8	11.8	116.47	0	10.537	11541000	42	9	0.38032	0.584261	0.125892	0.905177	A0A1D8PD39	A0A1D8PD39	55	3-hydroxy-3-methylglutaryl-coenzyme A reductase 1
18.6124	18.6952	18.6208	17.1092	17.8757	16.9084	18.6428	17.2978				-1	+		3	3	3	12.2	12.2	12.2	42.43	0	5.4677	9559900	21	5	0.369108	0.596178	0.169374	0.88228	A0A1D8PD50	A0A1D8PD50	56	Phosphatidylinositol transporter
19.0599	19.0881	19.0603	18.724	18.7142	18.7936	19.0695	18.7439				-1	+		3	3	3	26.6	26.6	26.6	18.287	0	6.696	14192000	8	12	0.467569	0.46973	-0.274138	-1.08042	A0A1D8PD61	A0A1D8PD61	58	Succinate dehydrogenase [ubiquinone] cytochrome b small subunit
20.7936	20.8217	20.7556	21.6435	21.7291	21.5723	20.7903	21.6483				-1	+		13	6	5	41.9	21.8	19.2	39.232	0	19.373	11040000	21	12	0.1927	0.809656	-0.274327	-0.502605	A0A1D8PD78	A0A1D8PD78	60	Ifd6p
21.6089	21.4508	21.1123	19.5041	19.5159	18.9676	21.3907	19.3292				-1	+		2	2	2	13.8	13.8	13.8	30.537	0	15.019	17889000	7	18	2.27018	0.0127832	-0.578277	-5.48861	A0A1D8PD79	A0A1D8PD79	61	Nucleoporin
20.7597	20.8185	20.8437	20.1608	19.138	19.0336	20.8073	19.4441				-1	+		12	12	11	42.3	42.3	40.2	49.059	0	28.424	31557000	24	34	0.392445	0.57042	0.0869662	0.929828	A0A1D8PD83	A0A1D8PD83	62	Septin
22.1696	22.1037	22.1025	21.7676	21.7039	21.6547	22.1253	21.7088				-1	+		3	3	3	7.7	7.7	7.7	84.193	0	4.8356	3785300	37	5	0.100939	0.910305	-0.134979	-0.281047	A0A1D8PD99	A0A1D8PD99	63	mRNA-binding ribosome biosynthesis protein
20.7948	20.7923	20.6409	20.1608	20.0308	19.9944	20.7427	20.062				-1	+		6	6	6	41.1	41.1	41.1	27.46	0	13.206	12102000	16	7	0.389685	0.573529	-0.253301	-0.924227	A0A1D8PDA0	A0A1D8PDA0	64	Sepiapterin reductase family protein
19.36	19.439	19.2588	20.1094	19.9618	19.962	19.3526	20.0111				-1	+		12	12	12	73.9	73.9	73.9	27.459	0	55.755	44179000	14	45	0.853735	0.179424	1.16938	1.83725	A0A1D8PDA4	A0A1D8PDA4	65	Fma1p
18.1382	18.1421	19.0245	21.4256	22.8902	23.9116	18.4349	22.7425				-1	+		7	7	7	29.8	29.8	29.8	38.139	0	16.609	14411000	19	18	0.320743	0.660857	0.509663	0.782195	A0A1D8PDA6	A0A1D8PDA6	66	Cyclin-dependent serine/threonine-protein kinase
20.5492	20.5821	20.4733	20.2616	20.4204	20.2199	20.5349	20.3006				-1	+		5	5	5	24.9	24.9	24.9	31.444	0	29.329	14087000	15	21	0.550821	0.371087	0.268756	1.24434	A0A1D8PDB0	A0A1D8PDB0	67	Proteasome regulatory particle lid subunit
18.8332	18.8867	18.9291	19.3072	19.2478	19.0763	18.883	19.2104				-1	+		34	34	34	65.6	65.6	65.6	58.984	0	323.31	1106300000	29	462	0.627282	0.303035	-0.119718	-1.39354	A0A1D8PDC4	A0A1D8PDC4	69	ATP synthase subunit alpha
19.2098	19.1753	19.2065	20.8426	20.3719	22.0012	19.1972	21.0719				-1	+		4	4	4	12.5	12.5	12.5	39.273	0	7.6323	10975000	23	9	0.703011	0.249171	0.112596	1.54109	A0A1D8PDC7	A0A1D8PDC7	71	Uncharacterized protein
23.0543	23.0597	23.0133	22.8942	22.8511	22.8542	23.0424	22.8665				-1	+		18	14	14	61.7	54.9	54.9	34.561	0	323.31	523220000	16	210	0.852389	0.179401	0.300729	1.83458	A0A1D8PDD1	A0A1D8PDD1	72	Lipid-binding protein
23.7827	23.8875	23.8318	23.0511	23.3981	23.4756	23.834	23.3082				-1	+		4	3	2	14.1	11.8	8.3	39.907	0	6.3508	6484600	22	8	1.85937	0.028986	0.694073	4.18845	A0A1D8PDE2	A0A1D8PDE2	74	Aldo-keto reductase superfamily protein
24.0692	23.9736	24.0676	23.3049	23.5644	23.5482	24.0368	23.4725				-1	+		17	17	17	28.2	28.2	28.2	104.31	0	55.268	77923000	47	65	0.290231	0.69884	0.0899754	0.717764	A0A1D8PDE3	A0A1D8PDE3	75	Coatomer subunit gamma
21.3404	21.489	21.5163	22.3327	22.059	22.0022	21.4486	22.1313				-1	+		27	27	27	80.1	80.1	80.1	44.327	0	172.29	194580000	23	149	0.986481	0.131156	0.260433	2.10421	A0A1D8PDE8	A0A1D8PDE8	77	Obg-like ATPase 1
17.8367	17.9067	17.8409	18.7669	19.6974	18.6713	17.8615	19.0452				-1	+		7	7	7	33.9	33.9	33.9	44.809	0	42.173	17521000	23	17	0.878303	0.170647	-1.23591	-1.88612	A0A1D8PDH0	A0A1D8PDH0	78	Uncharacterized protein
20.4729	20.5729	20.6819	22.8208	21.8406	21.6807	20.5759	22.1141				-1	+		5	5	5	36.9	36.9	36.9	23.098	0	35.54	29588000	12	31	0.561154	0.361459	-0.299728	-1.26455	A0A1D8PDK6	A0A1D8PDK6	80	6,7-dimethyl-8-ribityllumazine synthase
20.8592	21.1713	21.2396	23.943	22.6698	22.6085	21.09	23.0738				-1	+		5	5	5	6.2	6.2	6.2	161.75	0	11.944	6190800	69	7	0.458322	0.480747	0.831156	1.06205	A0A1D8PDK7	A0A1D8PDK7	81	Uncharacterized protein
17.5814	17.4571	17.6615	18.0891	18.2217	18.87	17.5667	18.3936				-1	+		13	13	13	56.4	56.4	56.4	27.399	0	323.31	427730000	11	172	2.60046	0.00583333	0.553584	6.7516	A0A1D8PDL6	A0A1D8PDL6	83	Ribosomal 60S subunit protein L7A
24.3274	23.9891	23.8762	23.4433	23.6308	23.5442	24.0642	23.5394				-1	+		36	36	36	57	57	57	122.2	0	323.31	208460000	44	174	0.0753547	0.93126	0.0172799	0.214418	A0A1D8PDL7	A0A1D8PDL7	84	Uncharacterized protein
21.8236	21.8707	21.9283	23.1068	22.6479	22.5842	21.8742	22.7796				-1	+		5	5	5	12.9	12.9	12.9	61.944	0	8.5722	6706100	23	7	0.439477	0.507232	0.54763	1.02449	A0A1D8PDM9	A0A1D8PDM9	85	Carboxypeptidase
18.9974	19.0803	19.0771	20.1711	19.5256	19.8988	19.0516	19.8652				-1	+		9	9	9	68.5	68.5	68.5	20.154	0	172.49	69175000	9	52	0.906556	0.158476	-0.12607	-1.9426	A0A1D8PDN3	A0A1D8PDN3	86	Trp99p
20.8961	20.8772	20.9059	21.9958	21.5376	21.8034	20.893	21.7789				-1	+		6	6	6	16.8	16.8	16.8	74.886	0	9.6107	9890900	34	6	0.840149	0.182093	-1.80644	-1.81032	A0A1D8PDP3	A0A1D8PDP3	87	Rgd1p
20.137	20.2169	20.1862	19.8941	20.0383	20.0059	20.18	19.9794				-1	+		3	3	3	70.5	70.5	70.5	8.6629	0	21.931	67720000	4	40	0.919534	0.15446	0.28992	1.96865	A0A1D8PDP8	A0A1D8PDP8	88	Ubiquinol--cytochrome-c reductase subunit 10
21.1628	21.2047	21.1238	21.4	21.4603	21.3518	21.1637	21.404				-1	+		2	2	2	10.3	10.3	10.3	37.038	0	24	5372700	13	5	2.69132	0.00622222	-2.79053	-7.13961	A0A1D8PDR3	A0A1D8PDR3	89	Opaque-phase-specific protein OP4
16.9989	17.0365	17.8905	19.0192	19.3656	20.1984	17.3086	19.5277				-1	+		4	4	4	24	24	24	29.385	0	8.0401	4907800	12	7	1.03856	0.112917	-1.09103	-2.2112	A0A1D8PDR9	A0A1D8PDR9	90	Ubiquitin carboxyl-terminal hydrolase
20.7903	20.7299	20.7476	19.2334	19.7298	19.5577	20.7559	19.507				-1	+		9	9	9	65.9	65.9	65.9	14.026	0	122.01	251220000	6	78	1.44748	0.0529773	0.454369	3.11531	A0A1D8PDT3	A0A1D8PDT3	91	Ribosomal 40S subunit protein S14B
18.0018	17.2211	17.7627	19.5011	19.5282	19.7359	17.6619	19.5884				-1	+		1	1	1	19.6	19.6	19.6	6.3294	0	4.7006	29241000	1	16	1.6005	0.0432552	0.659077	3.49144	A0A1D8PDT4	A0A1D8PDT4	92	60S ribosomal protein L39
19.3952	19.2936	19.2827	19.6692	19.9292	19.969	19.3238	19.8558				-1	+		9	9	9	51	51	51	15.965	0	64.928	180240000	7	69	1.21966	0.0780668	0.383371	2.59597	A0A1D8PDU3	A0A1D8PDU3	95	Ribosomal 40S subunit protein S23B
22.3064	22.0804	22.0562	21.6037	21.3532	21.4749	22.1477	21.4773				-1	+		29	29	29	20.5	20.5	20.5	235.36	0	104.17	63287000	106	78	0.54545	0.37466	0.0790545	1.23383	A0A1D8PDU9	A0A1D8PDU9	97	Glutamate synthase (NADH)
20.5705	20.5346	20.3706	19.8874	20.1956	20.0057	20.4919	20.0295				-1	+		6	6	6	12.2	12.2	12.2	64.467	0	13.198	8885500	24	15	0.459874	0.478335	0.229237	1.06514	A0A1D8PDV1	A0A1D8PDV1	98	IFRD domain-containing protein
22.023	22.1272	22.1245	22.5831	22.386	22.4642	22.0916	22.4778				-1	+		5	5	5	44.2	44.2	44.2	17.013	0	178.64	126440000	7	54	1.43411	0.0538778	-0.844211	-3.08357	A0A1D8PDX5	A0A1D8PDX5	101	Isoleucine biosynthesis protein
20.21	20.2349	20.789	18.2648	18.9588	18.6261	20.4113	18.6166				-1	+		3	3	3	26.2	26.2	26.2	13.739	0	9.249	46936000	4	23	1.05948	0.106146	0.431077	2.25459	A0A1D8PDZ1	A0A1D8PDZ1	103	Ribosomal 60S subunit protein L34B
20.1999	20.0031	19.9312	20.7024	20.6252	21.2785	20.0447	20.8687				-1	+		7	7	7	9.5	9.5	9.5	118.67	0	8.328	9464900	59	10	0.648618	0.288888	0.428706	1.4351	A0A1D8PE13;Q5A310	A0A1D8PE13	104	Chromatin-remodeling ATPase
18.9185	18.9829	19.0165	19.3339	19.2744	19.1139	18.9726	19.2407				-1	+		9	9	9	37	37	37	37.594	0	33.581	31603000	20	40	0.712405	0.245397	-0.0876128	-1.55942	A0A1D8PE36	A0A1D8PE36	106	Lhp1p
16.1708	16.7188	17.0545	18.2978	20.9625	21.9436	16.648	20.4013				-1	+		5	5	5	17.4	17.4	17.4	59.951	0	7.5484	10011000	30	8	0.409754	0.547322	0.366164	0.964833	A0A1D8PE37	A0A1D8PE37	107	Amidophosphoribosyltransferase
16.627	17.36	17.3262	21.6664	20.1275	18.7408	17.1044	20.1783				-1	+		8	8	8	13.3	13.3	13.3	107.04	0	48.233	28085000	46	23	0.974223	0.134914	0.198868	2.07923	A0A1D8PE41	A0A1D8PE41	108	Ist2p
22.3301	22.2251	22.1186	23.5356	23.413	23.6334	22.2246	23.5274				-1	+		4	4	4	27.7	27.7	27.7	32.463	0	14.423	10272000	16	9	0.280971	0.712418	-0.135264	-0.697982	A0A1D8PE45	A0A1D8PE45	109	Nicotinate-nucleotide pyrophosphorylase [carboxylating]
27.1109	27.2619	27.1076	26.0518	26.3559	26.247	27.1601	26.2182				-1	+		22	22	22	50.5	50.5	50.5	85.945	0	174.61	119510000	37	81	2.78801	0.00435897	-0.82286	-7.57399	A0A1D8PE67	A0A1D8PE67	112	Bifunctional aminoimidazole ribotide synthase/glycinamide ribotide synthase
22.0972	22.1601	22.0702	22.9235	22.5622	22.634	22.1092	22.7065				-1	+		3	3	3	32	32	32	15.442	0	8.5627	16719000	6	16	0.825054	0.19084	0.29172	1.78046	A0A1D8PE69	A0A1D8PE69	113	NADH dehydrogenase [ubiquinone] 1 alpha subcomplex subunit 13
21.1434	21.0605	21.0509	19.9268	19.7963	20.0441	21.0849	19.9224				-1	+		3	3	3	9.5	9.5	9.5	70.946	0.0019084	3.7839	5815700	32	5	1.34002	0.0612331	-0.254353	-2.86482	A0A1D8PE77	A0A1D8PE77	114	Ubiquitin-activating enzyme E1-like
23.5743	23.3008	23.1584	22.7208	22.8728	22.9317	23.3445	22.8418				-1	+		21	21	21	29.9	29.9	29.9	119.2	0	59.545	56955000	43	63	0.133832	0.873262	0.037817	0.363255	A0A1D8PE78	A0A1D8PE78	115	Importin-alpha export receptor
21.0301	21.0549	21.0317	20.4079	20.7143	20.661	21.0389	20.5944				-1	+		12	12	12	15.6	15.6	15.6	148.38	0	25.427	26900000	67	22	0.887322	0.165941	0.152157	1.90412	A0A1D8PE79	A0A1D8PE79	116	Oxysterol-binding protein related protein
21.105	21.1894	21.2238	21.8178	21.7658	21.5673	21.1727	21.717				-1	+		6	5	5	6.6	5.8	5.8	169.37	0	9.7341	6011300	73	10	0.937943	0.147329	0.850681	2.00572	A0A1D8PE84	A0A1D8PE84	117	Cdr4p
23.9154	24.0992	24.0536	23.2219	23.7074	23.457	24.0228	23.4621				-1	+		7	7	7	61.3	61.3	61.3	19.246	0	47.526	25906000	10	27	1.88782	0.0266923	-0.560592	-4.27026	A0A1D8PE91	A0A1D8PE91	118	Acid phosphatase
20.3342	20.3598	20.3018	20.1396	20.1904	20.0031	20.3319	20.111				-1	+		31	31	31	55	55	55	109.88	0	126.49	108370000	47	101	1.34253	0.0613737	-0.814273	-2.87056	A0A1D8PE97	A0A1D8PE97	119	Glycine cleavage system P protein
22.9457	23.0065	22.9986	21.8962	22.2287	22.2401	22.9836	22.1216				-1	+		10	10	10	58.6	58.6	58.6	26.89	0	65.658	45264000	13	46	0.0225635	0.979059	-0.00333977	-0.067568	A0A1D8PEA2	A0A1D8PEA2	120	Dolichol-phosphate mannosyltransferase subunit 1
21.8863	22.0004	21.8771	22.7189	22.5671	22.816	21.9213	22.7006				-1	+		18	18	18	28	28	28	120.56	0	47.999	41407000	52	53	0.379709	0.584422	0.117383	0.903932	A0A1D8PEA9	A0A1D8PEA9	121	TOG domain-containing protein
22.5721	22.6027	22.4086	22.1073	21.5167	21.6567	22.5278	21.7602				-1	+		5	5	5	31.8	31.8	31.8	34.325	0	8.7932	17478000	9	11	0.212243	0.793446	0.244463	0.547072	A0A1D8PEB0	A0A1D8PEB0	122	S-adenosylmethionine-homocysteine S-methyltransferase
21.6877	21.7719	21.6248	21.4257	21.4464	21.3459	21.6948	21.406				-1	+		8	8	8	13.7	13.7	13.7	103.13	0	15.099	13778000	47	17	0.444168	0.500799	-0.138198	-1.03386	A0A1D8PEB4	A0A1D8PEB4	123	Gcr3p
18.3928	18.465	18.3458	19.861	19.6397	19.0783	18.4012	19.5263				-1	+		2	2	2	7.4	7.4	7.4	38.323	0	4.7954	4025600	18	4	0.372069	0.592676	0.0688121	0.888337	A0A1D8PEE6	A0A1D8PEE6	125	Uncharacterized protein
19.9981	19.4718	19.5452	25.4537	23.858	24.1173	19.6717	24.4763				-1	+		24	24	24	66.7	66.7	66.7	58.289	0	323.31	268030000	30	176	0.0932765	0.916655	-0.0857042	-0.261359	A0A1D8PEG2	A0A1D8PEG2	126	Glucose-6-phosphate 1-dehydrogenase
18.7341	17.9886	18.1927	17.4896	17.5175	17.3789	18.3051	17.462				-1	+		3	3	3	13	13	13	27.824	0	15.187	10853000	14	18	0.758609	0.222783	-0.189499	-1.64976	A0A1D8PEH4	A0A1D8PEH4	127	Uncharacterized protein
21.4193	21.5155	21.3567	20.815	20.8757	21.009	21.4305	20.8999				-1	+		30	30	30	68.1	68.1	68.1	64.951	0	323.31	235420000	31	203	2.75338	0.004	0.804888	7.41583	A0A1D8PEI2	A0A1D8PEI2	128	Dihydroxyacetone kinase
22.2809	22.1202	21.9887	21.626	21.6581	21.7521	22.1299	21.6788				-1	+		11	11	11	21.6	21.6	21.6	95.079	0	23.371	21509000	43	28	1.34511	0.0615291	0.197138	2.87646	A0A1D8PEI6	A0A1D8PEI6	129	Bifunctional acetylglutamate kinase/N-acetyl-gamma-glutamyl-phosphate reductase
20.0455	19.8133	19.678	22.3837	22.2472	23.7142	19.8456	22.7817				-1	+		5	5	5	18.1	18.1	18.1	47.034	0	12.606	13956000	28	17	0.856641	0.177886	-0.38319	-1.84302	A0A1D8PEL1	A0A1D8PEL1	131	Mevalonate kinase
23.3851	23.389	23.2939	22.8556	22.6529	22.5221	23.356	22.6769				-1	+		5	5	5	4.5	4.5	4.5	185.98	0	8.3713	8399800	84	10	0.074435	0.930582	0.0552419	0.211974	A0A1D8PEL3	A0A1D8PEL3	132	Nup188p
19.7403	19.62	19.6653	19.9882	20.2874	20.208	19.6752	20.1612				-1	+		10	10	10	22.1	22.1	22.1	84.321	0	33.258	17716000	37	20	2.65045	0.00589474	-1.10113	-6.96273	A0A1D8PEM3	A0A1D8PEM3	133	Doa1p
21.7076	21.5418	21.3692	21.1998	21.1906	21.0447	21.5395	21.145				-1	+		19	19	19	70.3	70.3	70.3	39.173	0	323.31	327020000	19	182	0.122136	0.886656	-0.0464522	-0.334429	A0A1D8PEM5	A0A1D8PEM5	134	Isocitrate dehydrogenase [NAD] subunit, mitochondrial
19.2836	19.0382	19.3707	20.4506	20.4239	20.6519	19.2308	20.5088				-1	+		5	5	5	30.3	30.3	30.3	34.866	0	13.441	12062000	16	8	0.0519674	0.953787	-0.0477206	-0.151084	A0A1D8PEQ8	A0A1D8PEQ8	135	Acylglycerol lipase
19.4696	19.5169	19.5406	19.2278	19.3727	19.3699	19.509	19.3235				-1	+		4	4	4	7.6	7.6	7.6	66.938	0	15.223	7736200	29	9	0.37787	0.587446	0.61804	0.900183	A0A1D8PER8	A0A1D8PER8	136	ER oxidoreductin
17.7275	17.6443	17.6791	18.8331	18.1818	18.3741	17.6836	18.463				-1	+		7	7	7	88.7	88.7	88.7	14.193	0	323.31	177880000	5	83	3.23517	0	-0.721483	-9.91061	A0A1D8PES3	A0A1D8PES3	137	Nuclear transport factor 2
21.1917	21.3986	21.253	20.5085	20.7186	20.5049	21.2811	20.5774				-1	+		15	15	15	49.6	49.6	49.6	55.019	0	115.07	62397000	25	39	1.57334	0.0455948	-3.1809	-3.4229	A0A1D8PEV2	A0A1D8PEV2	138	Alkaline phosphatase
19.1706	19.1393	19.1701	18.4642	18.7622	18.6202	19.16	18.6155				-1	+		2	2	2	8.5	8.5	8.5	12.225	0	4.591	10160000	4	12	0.809627	0.19434	1.67851	1.75001	A0A1D8PEV4	A0A1D8PEV4	139	Ribosomal 60S subunit protein L42A
19.3967	19.4374	19.426	20.0327	20.0276	19.9813	19.42	20.0139				-1	+		4	4	4	20.8	20.8	20.8	37.696	0	10.361	10699000	19	9	0.272884	0.722358	0.187967	0.680608	A0A1D8PEV9	A0A1D8PEV9	140	Mitochondrial 37S ribosomal protein MRPS5
20.6154	20.5387	20.4534	21.6929	21.1172	21.3604	20.5358	21.3902				-1	+		12	12	12	11.6	11.6	11.6	186.32	0	21.797	14815000	90	17	0.0801212	0.927015	0.0684147	0.22703	A0A1D8PEX3	A0A1D8PEX3	143	DNA-directed RNA polymerase subunit
18.763	18.8757	18.103	21.7388	20.9663	21.0162	18.5806	21.2405				-1	+		16	16	16	28.3	28.3	28.3	135.92	0	44.31	41426000	53	47	0.925862	0.15092	0.195564	1.98138	A0A1D8PEY6	A0A1D8PEY6	144	Tricalbin
19.3554	19.341	19.3519	18.8978	19.1437	18.9924	19.3494	19.0113				-1	+		5	5	5	53.3	53.3	53.3	15.739	0	211.99	251150000	5	86	1.40042	0.0564301	0.392784	3.00432	A0A1D8PEY9	A0A1D8PEY9	145	Ribosomal 40S subunit protein S17B
21.6028	21.7056	21.7605	22.1522	22.2552	21.9606	21.6897	22.1227				-1	+		4	4	4	11.4	11.4	11.4	37.241	0	15.702	26267000	4	23	1.46962	0.0538979	0.827205	3.16826	A0A1D8PEZ0	A0A1D8PEZ0	146	Asr1p
19.0967	19.0114	18.9984	19.6511	19.3785	19.2864	19.0355	19.4387				-1	+		4	4	4	16.1	16.1	16.1	54.91	0	4.7046	3463700	18	7	1.26397	0.0711172	0.529414	2.6936	A0A1D8PEZ9	A0A1D8PEZ9	147	DAO domain-containing protein
24.1025	24.113	23.9304	23.5912	23.4031	23.3782	24.0486	23.4575				-1	+		13	13	13	53.1	53.1	53.1	27.311	0	317.58	228510000	11	100	1.4386	0.0532773	0.555239	3.09422	A0A1D8PF08	A0A1D8PF08	148	Ribosomal 60S subunit protein L2A
20.9382	20.6749	20.6553	24.2916	22.3693	22.3547	20.7561	23.0052				-1	+		8	8	8	27.9	27.9	27.9	50.153	0	20.933	21605000	24	34	1.57346	0.0458947	0.138427	3.4232	A0A1D8PF22	A0A1D8PF22	150	Dolichyl-diphosphooligosaccharide--protein glycosyltransferase subunit WBP1
23.0886	22.9189	22.6702	22.2629	22.4773	22.4228	22.8926	22.3877				-1	+		2	2	2	4.3	4.3	4.3	71.684	0.005988	3.1846	3278400	34	2	0.419449	0.532373	-0.430554	-0.984351	A0A1D8PF26	A0A1D8PF26	152	Selenoprotein O
21.4932	21.3985	21.4225	20.9747	21.2309	21.1678	21.438	21.1245				-1	+		58	58	58	43.7	43.7	43.7	264.57	0	303.04	208140000	140	195	1.36855	0.0587325	0.526791	2.93031	A0A1D8PF42	A0A1D8PF42	153	Uncharacterized protein
20.3609	20.2813	20.2427	21.2928	20.9268	20.729	20.295	20.9829				-1	+		3	3	3	26.7	26.7	26.7	10.076	0	7.4634	49140000	5	17	0.193441	0.809284	0.184537	0.504304	A0A1D8PF45	A0A1D8PF45	154	Ribosomal protein L37
21.5312	21.6527	21.6833	22.7676	22.4415	22.4519	21.6224	22.5537				-1	+		5	5	5	35.8	35.8	35.8	25.151	0	36.589	21895000	13	13	0.371149	0.594363	-0.0592181	-0.886456	A0A1D8PF48	A0A1D8PF48	155	Erp5p
22.6406	22.5514	22.3716	25.9526	24.0916	24.1936	22.5212	24.7459				-1	+		5	5	5	7.4	7.4	7.4	140.27	0	13.524	5917100	59	9	0.515521	0.408742	-0.394401	-1.17511	A0A1D8PF53	A0A1D8PF53	157	Cta3p
18.1671	18.063	18.0891	20.2888	19.8547	20.6325	18.1064	20.2587				-1	+		2	2	2	18.8	18.8	18.8	19.45	0	15.62	10962000	6	8	1.00715	0.123445	0.333205	2.14649	A0A1D8PF56	A0A1D8PF56	158	H/ACA ribonucleoprotein complex subunit
21.2427	21.1918	20.9707	20.6738	20.4568	20.6679	21.1351	20.5995				-1	+		22	22	22	73.5	73.5	73.5	42.246	0	323.31	292710000	24	171	0.874025	0.172749	-0.204346	-1.8776	A0A1D8PF68	A0A1D8PF68	161	S-adenosylmethionine synthase
22.1694	22.2607	22.2506	21.6283	21.9416	21.8208	22.2269	21.7969				-1	+		36	36	36	74.5	74.5	74.5	63.884	0	323.31	455960000	32	296	1.328	0.0617604	0.798403	2.83743	A0A1D8PF79	A0A1D8PF79	162	Glutamate decarboxylase
21.7683	21.8921	21.7727	21.0812	21.178	21.0876	21.811	21.1156				-1	+		3	3	3	26.4	26.4	26.4	24.136	0	7.0376	8561000	8	10	0.360387	0.607358	0.122941	0.864396	A0A1D8PF88	A0A1D8PF88	163	MICOS complex subunit
22.7525	22.7028	22.5806	23.9136	23.2613	23.2366	22.6786	23.4705				-1	+		33	33	33	40.3	40.3	40.3	133.96	0	184.22	144500000	69	123	2.17466	0.0185521	0.250786	5.16201	A0A1D8PF90	A0A1D8PF90	164	Vigilin
22.3261	22.3018	22.2528	23.4758	22.8402	22.9514	22.2936	23.0891				-1	+		5	5	5	17.1	17.1	17.1	58.271	0	7.4717	9697600	21	11	1.11653	0.0939477	-0.234659	-2.37425	A0A1D8PFC8	A0A1D8PFC8	166	Multifunctional tryptophan biosynthesis protein
18.3366	17.7398	17.5368	21.1249	21.7257	22.546	17.871	21.7989				-1	+		4	4	4	77.6	77.6	77.6	7.4055	0	68.01	52949000	5	45	0.0234607	0.980179	0.0160815	0.0701881	A0A1D8PFD4	A0A1D8PFD4	167	F1F0 ATP synthase subunit k
20.8001	20.6731	20.544	20.1657	20.2313	20.3893	20.6724	20.2621				-1	+		3	3	3	19.7	19.7	19.7	15.632	0	5.7722	7492200	8	8	1.83701	0.029589	-1.31496	-4.12491	A0A1D8PFF9	A0A1D8PFF9	168	E2 ubiquitin-conjugating protein
21.6746	21.3502	21.3822	20.9596	20.9909	21.1743	21.469	21.0416				-1	+		7	7	7	47.8	47.8	47.8	15.514	0	141.82	179680000	5	84	1.59729	0.0432355	0.544797	3.48329	A0A1D8PFG4	A0A1D8PFG4	169	60S ribosomal protein L27
23.7179	23.8537	23.7615	22.8647	23.351	23.3397	23.7777	23.1852				-1	+		2	2	2	15.1	15.1	15.1	33.894	0.0030902	3.5215	69834000	17	5	0.367769	0.596808	0.133158	0.879538	A0A1D8PFH0	A0A1D8PFH0	170	2,5-diamino-6-ribosylamino-4(3H)-pyrimidinone 5-phosphate reductase
22.067	21.8603	21.7774	21.0246	20.867	20.8961	21.9015	20.9292				-1	+		6	6	6	30.5	30.5	30.5	41.777	0	53.983	17456000	23	15	0.978092	0.134025	-0.436761	-2.08711	A0A1D8PFI3	A0A1D8PFI3	173	Ribokinase
18.6685	18.9748	19.1165	20.0077	19.8426	19.7928	18.9199	19.881				-1	+		4	4	4	37.9	37.9	37.9	25.025	0	7.7061	16215000	7	8	1.11595	0.094008	0.478162	2.37303	A0A1D8PFJ8	A0A1D8PFJ8	174	DNA-directed RNA polymerases I, II, and III subunit RPABC1
19.7707	19.7807	19.6592	19.2768	19.4205	19.1138	19.7369	19.2704				-1	+		6	6	6	34.9	34.9	34.9	41.504	0	22.374	20486000	16	17	2.29978	0.0125797	-4.20736	-5.59313	A0A1D8PFJ9	A0A1D8PFJ9	175	Op4p
21.4545	21.5022	21.4642	21.1546	20.9037	20.867	21.4736	20.9751				-1	+		19	19	19	33.3	33.3	33.3	109.88	0	60.507	74111000	51	58	0.0915418	0.917372	-0.0248585	-0.256871	A0A1D8PFL7	A0A1D8PFL7	177	26S proteasome regulatory subunit RPN1
21.8585	22.0912	22.1676	22.6767	23.1575	23.4609	22.0391	23.0984				-1	+		11	11	11	56.5	56.5	56.5	14.721	0	323.31	337270000	9	118	1.13191	0.0918855	0.479362	2.40685	A0A1D8PFL9	A0A1D8PFL9	178	Ribosomal 60S subunit protein L14B
20.7253	20.601	20.4702	21.264	21.0491	21.0349	20.5988	21.116				-1	+		4	4	4	33.7	33.7	33.7	18.615	0	13.455	14961000	5	24	0.137571	0.869836	0.0878239	0.372381	A0A1D8PFM0	A0A1D8PFM0	179	DUF4149 domain-containing protein
24.0408	24.0295	24.1414	25.623	26.3967	26.7581	24.0706	26.2593				-1	+		10	10	10	19.7	19.7	19.7	89.169	0	14.316	16808000	46	17	2.10448	0.0220449	-0.130694	-4.93196	A0A1D8PFN6	A0A1D8PFN6	183	Vesicular-fusion protein SEC18
19.3521	19.2802	19.5175	18.6392	18.8189	18.7778	19.3833	18.7453				-1	+		11	11	11	12	12	12	172.73	0	21.841	17159000	67	26	0.796124	0.200627	0.412993	1.72341	A0A1D8PFP3	A0A1D8PFP3	184	5-3 exoribonuclease 1
23.7752	23.9558	23.8251	22.6234	22.6381	22.504	23.852	22.5885				-1	+		27	27	27	92.8	92.8	92.8	41.738	0	323.31	1064900000	21	366	0.0628501	0.943361	0.0159143	0.180867	A0A1D8PFR4	A0A1D8PFR4	185	Actin
21.8819	21.6576	21.5706	24.8014	23.9969	24.3003	21.7033	24.3662				-1	+		38	38	38	81.8	81.8	81.8	54.373	0	323.31	1838800000	25	594	0.273758	0.720959	-0.11314	-0.68249	A0A1D8PFS4	A0A1D8PFS4	187	6-phosphogluconate dehydrogenase, decarboxylating
21.067	21.0232	20.7213	19.403	19.472	20.014	20.9372	19.6297				-1	+		5	5	5	65.1	65.1	65.1	11.496	0	111.07	144190000	5	71	1.0917	0.10063	-0.601454	-2.32193	A0A1D8PFU8	A0A1D8PFU8	189	Uncharacterized protein
24.3533	24.2798	24.2241	23.4996	23.945	23.8043	24.2858	23.7496				-1	+		15	15	15	59.5	59.5	59.5	39.212	0	323.31	720090000	16	233	1.4859	0.052367	0.495879	3.2075	A0A1D8PFV1	A0A1D8PFV1	190	Ribosomal 60S subunit protein L4B
23.2816	23.2975	23.1436	22.3219	22.6961	22.7869	23.2409	22.6017				-1	+		6	6	6	29	29	29	32.179	0	65.115	41869000	11	28	0.689191	0.255968	0.165905	1.51414	A0A1D8PFV4	A0A1D8PFV4	191	mRNA-binding protein
20.5057	20.4272	20.3187	19.7741	19.9393	19.6761	20.4172	19.7965				-1	+		6	6	6	40.7	40.7	40.7	25.761	0	54.367	24133000	14	24	1.4798	0.053148	-0.355052	-3.19278	A0A1D8PFV6	A0A1D8PFV6	192	FAA_hydrolase domain-containing protein
24.2148	24.0046	23.8753	23.3336	23.5879	23.6079	24.0316	23.5098				-1	+		23	23	23	63.9	63.9	63.9	70.58	0	77.385	112200000	31	109	0.00845928	0.990142	0.00462214	0.0257232	A0A1D8PFV7	A0A1D8PFV7	193	Mdg1p
23.0502	23.1107	23.2289	21.7858	22.535	22.5019	23.1299	22.2743				-1	+		15	15	15	45.2	45.2	45.2	56.904	0	87.191	87718000	28	56	0.0934515	0.917288	-0.10707	-0.261811	A0A1D8PFV8	A0A1D8PFV8	194	17-beta-hydroxysteroid dehydrogenase-like protein
21.3438	21.3703	21.3589	22.1965	21.758	21.7101	21.3577	21.8882				-1	+		7	7	7	21.7	21.7	21.7	64.302	0	12.543	12299000	26	14	0.0393149	0.968006	-0.00869179	-0.115721	A0A1D8PFW3	A0A1D8PFW3	195	Uncharacterized protein
21.4534	21.5972	21.4477	21.1996	21.0641	21.18	21.4994	21.1479				-1	+		2	2	2	3.9	3.9	3.9	141.1	0	4.2328	1590300	56	3	0.101148	0.910592	0.133797	0.281582	A0A1D8PFW9	A0A1D8PFW9	196	Sphingolipid transporter
20.2351	20.6327	20.987	17.0925	17.9687	17.9513	20.6183	17.6709				-1	+		2	2	2	14.6	14.6	14.6	35.927	0	5.204	5994500	16	3	0.466378	0.470198	-0.252864	-1.07806	A0A1D8PFX6	A0A1D8PFX6	198	DNA damage-inducible protein 1
19.1984	19.249	19.0852	19.7065	19.5806	19.4753	19.1776	19.5875				-1	+		16	16	16	65.7	65.7	65.7	50.179	0	229.02	106310000	21	97	0.53597	0.38535	-0.183117	-1.21525	A0A1D8PFX8	A0A1D8PFX8	199	Rab GDP dissociation inhibitor
26.0244	26.1478	26.0737	25.7676	25.931	25.7837	26.082	25.8274				-1	+		8	8	8	46.4	46.4	46.4	24.789	0	26.143	31536000	15	20	2.4614	0.0104202	1.06773	6.19295	A0A1D8PFY0	A0A1D8PFY0	200	Polyamine acetyltransferase
21.4789	21.3624	21.2373	20.1924	20.8045	20.6873	21.3596	20.5614				-1	+		7	7	7	23.6	23.6	23.6	51.352	0	16.045	25422000	24	21	0.969437	0.136487	0.210594	2.0695	A0A1D8PFY5	A0A1D8PFY5	201	Putative Xaa-Pro dipeptidase
17.3309	17.4998	17.6453	18.7093	18.483	18.8595	17.492	18.684				-1	+		2	2	2	33.7	33.7	33.7	10.495	0	4.7786	7091200	5	12	0.494033	0.438389	-0.218086	-1.13279	A0A1D8PG09	A0A1D8PG09	203	Stf2p
25.2358	25.148	25.0637	25.7595	25.6291	26.2444	25.1492	25.8777				-1	+		2	2	2	29.5	29.5	29.5	8.8924	0	84.863	51528000	3	16	0.54922	0.371632	2.00623	1.24121	A0A1D8PG16	A0A1D8PG16	204	Ribosomal 60S subunit protein L38
21.9038	22.0844	22.3498	23.7628	24.2071	24.3613	22.1126	24.1104				-1	+		20	20	20	61.1	61.1	61.1	54.744	0	87.58	103580000	26	75	2.66934	0.00602151	-0.386765	-7.04402	A0A1D8PG20	A0A1D8PG20	205	Bifunctional 2-aminoadipate transaminase/aromatic-amino-acid:2-oxoglutarate transaminase
19.0109	19.3058	19.6199	20.633	21.357	21.8008	19.3122	21.2636				-1	+		6	6	6	11.7	11.7	11.7	79.114	0	8.6126	10135000	35	9	0.800968	0.198994	-0.101228	-1.73295	A0A1D8PG26	A0A1D8PG26	206	Uncharacterized protein
27.8236	28.0648	27.96	26.8674	27.037	26.1704	27.9495	26.6916				-1	+		5	5	5	23.9	23.9	23.9	27.33	0	9.5543	9352300	13	12	0.416883	0.534031	1.05792	0.97919	A0A1D8PG37	A0A1D8PG37	207	Uncharacterized protein
21.3481	21.3301	21.3173	21.7131	21.6402	21.7589	21.3318	21.7041				-1	+		2	2	2	29.7	29.7	29.7	7.2792	0	7.8787	14209000	3	12	0.570674	0.353933	0.981562	1.28316	A0A1D8PG50	A0A1D8PG50	209	F1F0 ATP synthase subunit i
17.6312	17.6798	18.2634	19.4024	21.6932	22.6848	17.8581	21.2601				-1	+		33	32	32	50.4	48.6	48.6	74.561	0	270.53	281020000	34	204	1.09512	0.100166	-0.272465	-2.32911	A0A1D8PG96	A0A1D8PG96	213	Endoplasmic reticulum chaperone BiP
19.0473	19.2804	19.6892	21.3588	22.2618	23.2931	19.339	22.3045				-1	+		7	7	7	26.9	26.9	26.9	48.334	0	25.474	20994000	22	22	0.0104079	0.989924	-0.0120913	-0.0315801	A0A1D8PGA6	A0A1D8PGA6	214	Proteasome regulatory particle lid subunit
16.4821	16.503	15.7414	23.8092	22.8254	22.7926	16.2422	23.1424				-1	+		5	5	5	10.4	10.4	10.4	108.71	0	9.7649	6649300	44	11	0.142435	0.867585	-0.0443446	-0.384193	A0A1D8PGB0	A0A1D8PGB0	215	Nuclear pore protein
18.9486	18.9941	19.054	19.5127	19.2449	19.2489	18.9989	19.3355				-1	+		4	4	4	52.7	52.7	52.7	10.338	0	24.228	13580000	6	10	2.04645	0.0228021	-0.789084	-4.74778	A0A1D8PGE0	A0A1D8PGE0	216	Dynein light chain
18.1356	18.0792	18.0876	23.0753	21.8412	22.0331	18.1008	22.3166				-1	+		5	5	5	30.3	30.3	30.3	43.744	0	16.407	12907000	13	15	0.1426	0.86782	0.0776698	0.384592	A0A1D8PGE3	A0A1D8PGE3	217	UV excision repair protein RAD23
25.174	25.3248	25.1939	23.6583	24.1009	24.0161	25.2309	23.9251				-1	+		7	7	7	14.7	14.7	14.7	77.036	0	28.476	12364000	32	12	0.373505	0.592491	-0.527002	-0.891271	A0A1D8PGF0	A0A1D8PGF0	218	Lysophospholipase
24.4759	24.4904	24.3979	25.2828	25.0153	24.9267	24.4548	25.0749				-1	+		3	3	3	9.9	9.9	9.9	76.421	0.003075	3.4979	1317200	34	3	0.184931	0.819467	-0.142349	-0.484701	A0A1D8PGF5	A0A1D8PGF5	219	Prp39p
23.5699	23.5491	23.4353	25.2463	24.3276	24.4874	23.5181	24.6871				-1	+		8	8	8	9.2	9.2	9.2	141.08	0	323.31	66994000	17	44	1.70983	0.0386824	-3.00369	-3.77581	A0A1D8PGF8	A0A1D8PGF8	220	Msb2p
26.5287	26.5766	26.5882	25.502	25.5625	25.5697	26.5645	25.5447				-1	+		10	10	10	55.3	55.3	55.3	38.541	0	26.179	25334000	14	31	0.0818044	0.92611	-0.0214678	-0.231461	A0A1D8PGG5	A0A1D8PGG5	221	Uncharacterized protein
23.8061	23.8322	23.7153	22.9837	23.4343	23.3888	23.7845	23.2689				-1	+		13	13	13	51.2	51.2	51.2	40.625	0	222.1	119920000	20	120	0.237758	0.764276	-0.11066	-0.604012	A0A1D8PGI8	A0A1D8PGI8	222	Phospho-2-dehydro-3-deoxyheptonate aldolase
24.1902	24.2249	24.1111	25.1193	24.6143	24.6614	24.1754	24.7984				-1	+		2	2	2	9.8	9.8	9.8	53.174	0.0093132	2.9153	6385000	16	8	0.710025	0.246607	-0.532536	-1.55477	A0A1D8PGJ8	A0A1D8PGJ8	223	Uncharacterized protein
22.9404	22.9688	22.9889	25.8811	24.6337	24.7259	22.966	25.0802				-1	+		6	6	6	30.2	30.2	30.2	29.271	0	16.243	26260000	17	34	0.331732	0.646836	0.0965417	0.80514	A0A1D8PGJ9	A0A1D8PGJ9	224	Uncharacterized protein
26.2654	26.4465	26.4121	25.8449	25.5829	25.7132	26.3747	25.7137				-1	+		4	4	4	27	27	27	21.429	0	41.87	31324000	10	17	0.772674	0.21483	0.314171	1.67733	A0A1D8PGL1	A0A1D8PGL1	225	Endoplasmic reticulum transmembrane protein
25.4006	25.3562	25.2139	24.8228	24.5401	24.4645	25.3236	24.6091				-1	+		9	9	9	36.9	36.9	36.9	48.538	0	28.283	26124000	15	28	0.585491	0.338586	0.118643	1.31208	A0A1D8PGL6	A0A1D8PGL6	226	Ent3p
17.4653	17.7003	17.3438	24.2585	22.1039	22.4758	17.5031	22.9461				-1	+		6	6	6	33.2	33.2	33.2	41.203	0	15.327	6979700	12	10	1.07944	0.101683	-1.43016	-2.29623	A0A1D8PGN5	A0A1D8PGN5	227	Low-affinity Zn(2+) transporter
19.2066	19.1689	19.3233	19.6881	19.7597	19.7086	19.2329	19.7188				-1	+		6	6	6	48.8	48.8	48.8	24.247	0	89.414	24456000	13	27	0.0427051	0.962562	-0.0370928	-0.125278	A0A1D8PGN7	A0A1D8PGN7	228	Hypoxanthine phosphoribosyltransferase
22.3535	22.3965	22.4172	22.0649	21.8855	21.9255	22.389	21.9586				-1	+		8	8	8	10.3	10.3	10.3	193.3	0	19.815	12569000	87	15	0.671107	0.267705	0.417567	1.4789	A0A1D8PGR5	A0A1D8PGR5	231	Uncharacterized protein
17.9336	17.8879	17.7682	18.7333	18.6812	18.9677	17.8632	18.7941				-1	+		18	18	18	74.3	74.3	74.3	39.849	0	323.31	313950000	21	153	0.60948	0.318822	-0.186981	-1.35886	A0A1D8PGS5	A0A1D8PGS5	233	Isocitrate dehydrogenase [NAD] subunit, mitochondrial
22.6361	22.6229	22.5946	22.484	22.1896	22.2485	22.6178	22.3074				-1	+		4	4	4	37.4	37.4	37.4	24.394	0	46.526	20311000	12	21	3.83363	0	-1.31721	-14.1039	A0A1D8PGS7	A0A1D8PGS7	234	Phosphoribosylglycinamide formyltransferase 1
20.3066	20.2951	20.2537	19.6855	19.8096	19.4485	20.2852	19.6479				-1	+		3	3	3	30.1	30.1	30.1	23.577	0	9.7103	4741900	12	5	1.15312	0.087684	-1.57619	-2.45208	A0A1D8PGT0	A0A1D8PGT0	235	Protein-arginine N-methyltransferase
24.0652	23.8739	23.8159	23.1989	23.4909	23.5703	23.9183	23.42				-1	+		16	16	16	7.3	7.3	7.3	375.41	0	29.998	22327000	165	31	1.12963	0.0920163	0.4065	2.40201	A0A1D8PGT3	A0A1D8PGT3	236	HECT-type E3 ubiquitin transferase
21.9852	21.992	21.7584	21.3495	21.2805	21.4915	21.9119	21.3738				-1	+		26	26	25	83.4	83.4	83.4	54.01	0	323.31	904180000	26	300	5.17498	0	-2.65268	-30.7267	A0A1D8PGT5	A0A1D8PGT5	237	Aldehyde dehydrogenase (NAD(P)(+))
19.1062	18.9403	18.8682	18.6137	18.7721	18.6838	18.9716	18.6899				-1	+		10	10	10	17.8	17.8	17.8	104.8	0	23.005	25683000	48	18	1.3495	0.0607347	-0.264905	-2.8865	A0A1D8PGU0	A0A1D8PGU0	238	Hsp70 family chaperone
23.1788	23.1823	23.0269	25.0026	23.9598	24.1588	23.1294	24.3738				-1	+		5	5	5	27.3	27.3	27.3	37.082	0	14.327	13922000	16	14	0.181374	0.822233	0.163766	0.47646	A0A1D8PGU4	A0A1D8PGU4	239	Delta-aminolevulinic acid dehydratase
21.1272	21.0992	21.0397	20.7721	20.5931	20.4092	21.0887	20.5915				-1	+		11	11	11	34	34	34	74.686	0	26.757	28531000	33	24	1.65134	0.0420659	0.377935	3.62196	A0A1D8PGV7	A0A1D8PGV7	240	FG-nucleoporin
20.12	20.3198	20.3657	21.5387	20.8862	20.838	20.2685	21.0876				-1	+		3	3	3	71.6	71.6	71.6	8.0423	0	6.3081	9064400	5	10	0.169803	0.832703	0.139531	0.449442	A0A1D8PGV8	A0A1D8PGV8	241	Uncharacterized protein
21.3404	21.4095	21.4662	22.1897	21.9367	21.8725	21.4054	21.9996				-1	+		8	8	8	49.4	49.4	49.4	18.013	0	74.914	222820000	7	53	1.5125	0.0508125	0.482061	3.27219	A0A1D8PGY0	A0A1D8PGY0	243	Ribosomal 60S subunit protein L21A
17.1174	17.3026	17.2086	21.1377	20.9107	20.3987	17.2095	20.8157				-1	+		13	13	13	48.1	48.1	48.1	21.72	0	312.52	303610000	10	117	1.36385	0.0593902	0.427281	2.91948	A0A1D8PGY8	A0A1D8PGY8	246	Ribosomal 40S subunit protein S9B
17.8722	18.2884	18.5396	21.8222	21.1776	22.6903	18.2334	21.8967				-1	+		8	8	8	50	50	50	17.434	0	244.79	132880000	10	56	2.25137	0.0139329	0.603285	5.42305	A0A1D8PH08	A0A1D8PH08	247	Cytochrome c oxidase subunit 6, mitochondrial
20.1235	20.1704	20.0727	19.7498	19.6768	19.578	20.1222	19.6682				-1	+		6	6	6	5.1	5.1	5.1	216.02	0	11.662	7188000	98	13	0.771682	0.215257	1.27182	1.67539	A0A1D8PH11	A0A1D8PH11	248	Dck1p
22.0275	22.0498	22.0048	21.8753	21.9127	21.8098	22.0274	21.8659				-1	+		2	2	2	8.2	8.2	8.2	40.967	0	6.5572	8285400	15	15	0.255213	0.742131	0.361082	0.642315	A0A1D8PH13	A0A1D8PH13	249	Translation initiation factor eIF2B subunit beta
20.2755	20.3795	20.309	20.5629	20.5882	20.6829	20.3213	20.6113				-1	+		4	4	4	63.6	63.6	63.6	13.086	0	13.75	19283000	6	18	0.250848	0.745325	-0.160759	-0.632784	A0A1D8PH17	A0A1D8PH17	250	V-type proton ATPase subunit F
21.7722	21.9183	21.882	21.1042	21.4271	21.3129	21.8575	21.2814				-1	+		6	6	6	39.4	39.4	39.4	11.067	0	167.89	127990000	3	56	1.38728	0.0581283	0.52902	2.97369	A0A1D8PH21	A0A1D8PH21	251	60S ribosomal protein L36
19.694	19.5925	19.6493	23.9818	22.2025	22.388	19.6452	22.8574				-1	+		7	7	7	54	54	54	29.068	0	44.303	28433000	14	33	0.228781	0.773695	0.0676626	0.584113	A0A1D8PH31	A0A1D8PH31	252	TATA-binding protein-associated factor
18.6702	18.8344	18.6609	19.3157	19.3599	19.1766	18.7218	19.284				-1	+		10	9	9	38.7	38.7	38.7	43.863	0	34.744	38703000	20	35	0.086572	0.921512	0.0251191	0.243949	A0A1D8PH42	A0A1D8PH42	254	Branched-chain-amino-acid aminotransferase
24.2116	24.0705	24.059	23.4741	23.7371	23.7131	24.1137	23.6414				-1	+		5	5	5	17.8	17.8	17.8	47.275	0	10.432	5383500	22	9	0.73675	0.231882	-0.42696	-1.60697	A0A1D8PH74;A0A1D8PH46	A0A1D8PH74;A0A1D8PH46	255	Serine/threonine protein kinase;Protein kinase domain-containing protein
17.6563	17.5349	17.2139	19.4951	18.8727	18.9701	17.4683	19.1127				-1	+		20	20	20	62.2	62.2	62.2	41.935	0	323.31	217550000	19	152	0.389897	0.573762	-0.253578	-0.924657	A0A1D8PH52	A0A1D8PH52	256	Acetyl-CoA acetyltransferase
20.0238	19.7205	19.558	19.0983	18.8829	18.9196	19.7674	18.9669				-1	+		27	27	27	70.5	70.5	70.5	52.661	0	323.31	247960000	24	135	3.61642	0	-1.40508	-12.4167	A0A1D8PH55	A0A1D8PH55	257	4-aminobutyrate aminotransferase
21.9131	21.9284	21.9749	22.3968	22.4221	22.3261	21.9388	22.3817				-1	+		13	13	13	65.5	65.5	65.5	40.711	0	305.53	130100000	15	119	1.75415	0.0368167	-0.47861	-3.89513	A0A1D8PH78	A0A1D8PH78	260	Farnesyl pyrophosphate synthase
18.8555	19.1146	19.0299	20.0336	19.7848	19.6488	19	19.8224				-1	+		3	3	3	15.3	15.3	15.3	29.969	0	4.4207	5813300	10	5	0.173025	0.829742	-0.0240396	-0.456999	A0A1D8PH80	A0A1D8PH80	261	DNA-directed RNA polymerase II subunit
23.2764	23.2829	23.2382	22.7205	22.8888	22.8524	23.2658	22.8206				-1	+		5	5	5	21.7	21.7	21.7	47.071	0	14.049	6738800	23	5	3.63e-05	1	1.4e-05	0.000111311	A0A1D8PH89	A0A1D8PH89	262	SH3 domain-containing protein
22.6235	22.4638	22.7599	21.7398	22.1452	21.9733	22.6157	21.9528				-1	+		3	3	3	10.9	10.9	10.9	40.989	0	8.4304	7583200	23	16	0.679296	0.263135	0.675814	1.49485	A0A1D8PH91	A0A1D8PH91	263	Mitochondrial 37S ribosomal protein MRP51
24.0899	24.0959	24.1178	23.8518	23.6486	23.6887	24.1012	23.7297				-1	+		2	2	2	20.4	20.4	20.4	25.081	0	6.0287	8314400	7	4	0.972297	0.135907	1.26284	2.07531	A0A1D8PH93	A0A1D8PH93	264	Uncharacterized protein
21.7934	21.8191	21.6614	23.0666	22.6846	22.7614	21.758	22.8376				-1	+		5	5	5	60	60	60	11.112	0	22.315	40034000	5	22	0.731551	0.233992	0.264261	1.59681	A0A1D8PHA2	A0A1D8PHA2	267	Cytochrome b-c1 complex subunit 8
23.9761	23.9203	23.8558	23.6488	23.6747	23.7278	23.9174	23.6837				-1	+		7	7	7	51	51	51	32.221	0	238.95	118210000	9	77	1.27274	0.0689395	0.320869	2.71311	A0A1D8PHA3	A0A1D8PHA3	268	Ubiquinol--cytochrome-c reductase catalytic subunit
20.7192	20.6134	20.3706	19.9573	20.08	20.2062	20.5677	20.0812				-1	+		3	3	3	6.2	6.2	6.2	117.91	0	5.2056	5095200	55	3	0.123093	0.885634	0.0750529	0.336804	A0A1D8PHC5	A0A1D8PHC5	270	Uncharacterized protein
20.8931	20.7203	20.7964	21.3874	21.1176	21.6862	20.8033	21.3971				-1	+		32	32	31	78.3	78.3	76.4	48.891	0	323.31	333030000	27	174	1.80929	0.0304803	-1.18322	-4.04705	A0A1D8PHC9	A0A1D8PHC9	271	Aspartate transaminase
20.7275	20.7751	20.7323	20.2869	20.3612	20.3629	20.745	20.337				-1	+		4	4	4	8.2	8.2	8.2	106.71	0	6.4901	9071700	40	4	0.942388	0.146024	1.6677	2.0147	A0A1D8PHD1	A0A1D8PHD1	272	Uncharacterized protein
19.9001	19.7703	19.8567	21.0811	20.3099	20.5529	19.8424	20.648				-1	+		5	5	5	22	22	22	37.98	0	7.6329	8205400	18	7	0.26964	0.72472	0.222022	0.673612	A0A1D8PHD8	A0A1D8PHD8	273	DNA-directed RNA polymerases I and III subunit RPAC1
20.8946	20.8001	20.798	20.0777	20.2276	19.9478	20.8309	20.0844				-1	+		4	4	4	14	14	14	36.217	0	31.508	7202900	21	13	0.69251	0.256134	0.16169	1.52061	A0A1D8PHE0	A0A1D8PHE0	274	Mitochondrial 37S ribosomal protein MRPS35
19.0367	19.0524	18.9823	19.3041	19.3085	19.5042	19.0238	19.3723				-1	+		5	5	5	58.1	58.1	58.1	14.95	0	27.06	23203000	8	21	2.22743	0.015817	-1.30797	-5.34049	A0A1D8PHE5	A0A1D8PHE5	275	Cytochrome b5 heme-binding domain-containing protein
20.4958	20.4167	20.7634	21.9183	21.3551	21.7024	20.5586	21.6586				-1	+		9	9	9	64.3	64.3	64.3	12.967	0	108.61	194610000	9	73	1.33705	0.06164	0.483184	2.85805	A0A1D8PHF5	A0A1D8PHF5	277	Ribosomal 60S subunit protein L31B
20.4878	20.6355	20.7826	22.1444	21.5896	21.7481	20.6353	21.8274				-1	+		5	5	5	60	60	60	6.9956	0	28.589	30265000	5	10	1.42128	0.0543869	-3.31972	-3.05327	A0A1D8PHF8	A0A1D8PHF8	278	Wh11p
20.7973	20.7396	20.7746	23.8537	22.7013	22.7885	20.7705	23.1145				-1	+		11	11	11	34.9	34.9	34.9	48.288	0	51.971	29641000	22	34	0.0776483	0.929241	-0.0436408	-0.220499	A0A1D8PHG1	A0A1D8PHG1	279	Oxysterol-binding protein
21.3484	21.8465	22.59	24.2115	24.8906	25.9148	21.9283	25.0056				-1	+		13	13	13	18.8	18.8	18.8	111.87	0	69.681	40536000	41	49	4.18707	0	1.81364	17.3346	A0A1D8PHH2	A0A1D8PHH2	281	Png2p
19.9239	19.7716	19.8983	18.7906	18.8155	18.741	19.8646	18.7824				-1	+		5	5	5	43	43	43	12.114	0	129.76	154510000	4	34	1.18688	0.0817672	0.460895	2.52468	A0A1D8PHH4	A0A1D8PHH4	282	Ribosomal 60S subunit protein L33A
21.0464	20.9928	20.9363	20.5262	20.6323	20.5374	20.9918	20.5653				-1	+		21	18	18	63.7	57.5	57.5	48.589	0	129.83	74103000	28	61	1.34196	0.0610653	-0.489971	-2.86925	A0A1D8PHH7	A0A1D8PHH7	283	Isocitrate dehydrogenase [NADP]
20.9498	20.8633	20.6949	20.4649	20.4549	20.6166	20.836	20.5121				-1	+		4	4	4	34.4	34.4	34.4	6.913	0	6.706	16142000	3	14	0.749727	0.225069	1.5453	1.63236	A0A1D8PHI5	A0A1D8PHI5	284	Cytochrome c oxidase subunit 9, mitochondrial
19.5173	19.5874	19.5038	19.4568	19.3543	19.4034	19.5362	19.4048				-1	+		3	3	3	64.8	64.8	64.8	12.002	0	25.94	20801000	7	18	0.629216	0.301884	0.370818	1.39731	A0A1D8PHL7	A0A1D8PHL7	286	F1F0 ATP synthase subunit h
20.5162	20.6431	20.5906	21.6522	21.2288	21.1865	20.5833	21.3558				-1	+		17	17	17	23.7	23.7	23.7	160.1	0	45.824	46829000	68	47	0.0176908	0.980133	-0.0125319	-0.0532528	A0A1D8PHL8	A0A1D8PHL8	287	Sulfite reductase (NADPH) subunit beta
20.4289	20.57	20.5766	20.0737	20.2489	19.8904	20.5252	20.071				-1	+		6	6	6	34.4	34.4	34.4	30.948	0	23.142	13472000	7	14	1.73166	0.03817	-2.47593	-3.8343	A0A1D8PHP8	A0A1D8PHP8	288	Putative ammonium permease
21.686	21.6374	21.533	21.9567	21.889	22.0728	21.6188	21.9728				-1	+		9	9	9	46.7	46.7	46.7	38.001	0	27.342	24632000	19	32	0.614291	0.315478	0.229952	1.36823	A0A1D8PHQ6	A0A1D8PHQ6	289	Gre2p
21.0682	21.0622	21.1783	20.3365	20.536	20.4279	21.1029	20.4335				-1	+		31	31	31	35.1	35.1	35.1	127.55	0	181.86	155610000	59	133	0.496848	0.434368	-0.12192	-1.13834	A0A1D8PHR0	A0A1D8PHR0	290	Valine--tRNA ligase
22.7973	22.4791	22.4303	21.5081	21.5149	21.307	22.5689	21.4434				-1	+		6	6	6	50.5	50.5	50.5	21.311	0	274.73	96880000	6	53	0.133566	0.872731	0.157675	0.362604	A0A1D8PHR5	A0A1D8PHR5	291	Pst1p
25.0847	25.1658	25.0752	24.4593	24.7229	24.6486	25.1086	24.6102				-1	+		5	5	5	17.1	17.1	17.1	53.598	0	10.454	10444000	30	6	1.35612	0.0605333	-0.269487	-2.90169	A0A1D8PHT4	A0A1D8PHT4	292	SWIB/MDM2 domain-containing protein
23.8574	23.7487	23.7867	25.4745	25.4078	25.858	23.7976	25.5801				-1	+		4	4	4	18.4	18.4	18.4	47.326	0	9.4481	9410800	17	19	3.7139	0	0.90366	13.1484	A0A1D8PHU1	A0A1D8PHU1	294	cAMP-dependent protein kinase catalytic subunit
20.2536	20.2858	20.1922	21.2179	20.7441	20.9452	20.2439	20.9691				-1	+		7	7	7	45.1	45.1	45.1	29.529	0	22.947	24352000	16	29	0.114577	0.896419	0.0552311	0.315569	A0A1D8PHU2	A0A1D8PHU2	295	Proteasome assembly chaperone 2
24.6467	24.74	24.7141	23.9856	24.4175	24.3215	24.7003	24.2415				-1	+		9	9	9	33.5	33.5	33.5	42.51	0	76.571	31978000	21	26	0.177754	0.827594	0.0874519	0.468041	A0A1D8PHU4	A0A1D8PHU4	296	Uncharacterized protein
18.6305	18.8069	18.7705	21.1364	21.2532	21.4385	18.736	21.276				-1	+		9	9	9	38.8	38.8	38.8	27.734	0	55.449	41870000	14	37	3.11252	0	-0.809903	-9.21137	A0A1D8PHU6	A0A1D8PHU6	297	Putative phosphoric monoester hydrolase
17.4337	17.2665	17.6714	22.2022	21.1989	21.8851	17.4572	21.762				-1	+		5	5	5	30.8	30.8	30.8	27.175	0	9.1564	21713000	12	12	1.00334	0.125282	0.273747	2.13869	A0A1D8PHW0	A0A1D8PHW0	298	Sedoheptulose-bisphosphatase
18.6661	18.6143	19.03	19.5142	19.3878	19.2603	18.7701	19.3875				-1	+		9	9	9	48.3	48.3	48.3	19.823	0	323.31	195970000	9	72	1.44063	0.0532282	0.456407	3.09903	A0A1D8PHW1	A0A1D8PHW1	299	Ribosomal 60S subunit protein L11B
20.5014	20.5324	20.4525	21.0572	20.9401	21.1127	20.4954	21.0366				-1	+		2	2	2	8.9	8.9	8.9	40.461	0.0018951	3.7435	3259400	21	3	1.98087	0.0241641	1.34505	4.54589	A0A1D8PHX2	A0A1D8PHX2	301	rRNA-processing endoribonuclease
20.0993	20.0344	20.4358	21.0642	20.8905	20.677	20.1899	20.8773				-1	+		4	4	4	8	8	8	68.481	0	7.1721	6874600	27	10	3.58562	0	0.325517	12.1937	A0A1D8PHY1	A0A1D8PHY1	302	Meiotic recombination directing protein
24.6508	24.5233	24.4551	25.3257	25.063	25.0174	24.543	25.1354				-1	+		4	4	4	13.1	13.1	13.1	53.743	0	6.7337	9113600	19	6	0.0980877	0.914435	-0.0430253	-0.273747	A0A1D8PHY7	A0A1D8PHY7	303	AB hydrolase-1 domain-containing protein
19.3586	19.5634	19.4851	19.8594	19.9212	20.0964	19.469	19.959				-1	+		32	32	32	47.3	47.3	47.3	119.79	0	238.25	166740000	65	144	4.19719	0	-0.857986	-17.4369	A0A1D8PI00	A0A1D8PI00	305	NAD-specific glutamate dehydrogenase
19.5886	19.7018	19.6121	19.3928	19.3046	19.3544	19.6342	19.3506				-1	+		2	2	2	5.4	5.4	5.4	65.802	0.0012937	3.9201	1646600	30	4	0.0189508	0.979634	-0.0189304	-0.0569684	A0A1D8PI07	A0A1D8PI07	306	Serine/threonine protein kinase
21.6269	21.767	21.6982	19.7092	20.3432	20.0842	21.6974	20.0455				-1	+		8	8	8	69.5	69.5	69.5	13.813	0	102.61	123860000	5	70	0.556748	0.365344	0.279985	1.25594	A0A1D8PI15	A0A1D8PI15	307	Ribosomal 40S subunit protein S10A
17.7819	17.6148	18.2477	22.4256	20.6697	20.7781	17.8815	21.2911				-1	+		10	9	9	30.7	28.7	28.7	45.734	0	29.849	30227000	20	25	3.04737	0.00167273	2.06149	8.85878	A0A1D8PI17	A0A1D8PI17	308	Rnr22p
20.9977	20.7267	20.6706	18.4162	19.0192	19.1242	20.7983	18.8532				-1	+		9	9	9	15.5	15.5	15.5	104.37	0	17	21106000	37	15	0.199034	0.805591	-0.166717	-0.517104	A0A1D8PI19	A0A1D8PI19	309	Phm7p
23.5451	23.5722	23.632	22.9769	23.2669	23.1712	23.5831	23.1383				-1	+		14	14	14	59.9	59.9	59.9	39.902	0	72.504	53590000	20	63	1.71207	0.0388346	1.36315	3.7818	A0A1D8PI22	A0A1D8PI22	310	Pyr_redox_2 domain-containing protein
22.6397	22.8742	22.8198	24.4003	24.62	25.1863	22.7779	24.7355				-1	+		9	9	9	34.4	34.4	34.4	37.366	0	35.443	26290000	18	34	0.742711	0.228614	-0.525012	-1.61863	A0A1D8PI24	A0A1D8PI24	311	D-arabinose 1-dehydrogenase (NAD(P)(+))
19.653	19.6669	19.893	19.4337	19.4659	19.364	19.7376	19.4212				-1	+		3	3	3	16.9	16.9	16.9	31.59	0	6.7557	8798400	11	9	0.505777	0.421693	0.220996	1.15593	A0A1D8PI34	A0A1D8PI34	312	Uncharacterized protein
20.5544	20.9283	20.6713	18.1023	19.7639	18.0462	20.718	18.6375				-1	+		6	6	6	14.7	14.7	14.7	51.23	0	14.557	8517100	24	17	0.0714394	0.93409	0.0379626	0.203987	A0A1D8PI71	A0A1D8PI71	314	Squalene synthase ERG9
22.8285	22.831	22.7095	21.9589	22.2204	22.0433	22.7897	22.0742				-1	+		11	11	11	17.5	17.5	17.5	118.26	0	38.831	27532000	44	48	1.20522	0.0806491	0.307227	2.56448	A0A1D8PI73	A0A1D8PI73	315	Translation initiation factor eIF4G
23.7459	23.8821	23.7859	24.8358	24.5091	24.4568	23.8046	24.6006				-1	+		3	3	3	23.7	23.7	23.7	19.333	0	301.3	57752000	5	26	3.34031	0	0.416538	10.5492	A0A1D8PI76	A0A1D8PI76	316	Protein YOP1
23.0441	22.9928	23.1811	23.3632	23.5546	23.48	23.0727	23.4659				-1	+		7	7	7	28.2	28.2	28.2	44.962	0	23.101	19862000	26	17	0.607502	0.31918	0.128346	1.355	A0A1D8PI93	A0A1D8PI93	317	Proteasome regulatory particle base subunit
17.3706	18.1748	18.0387	19.186	20.3238	20.4417	17.8614	19.9838				-1	+		8	8	8	32.7	32.7	32.7	60.895	0	18.719	22822000	24	23	0.874419	0.172626	0.126204	1.87838	A0A1D8PI95	A0A1D8PI95	318	Peptide hydrolase
19.5197	19.5879	19.7616	20.7618	20.4769	20.2797	19.6231	20.5062				-1	+		3	3	3	17.1	17.1	17.1	29.533	0	9.5485	9859700	14	21	0.945797	0.145983	0.174262	2.02159	A0A1D8PIA6	A0A1D8PIA6	319	Slp2p
18.2044	18.322	18.2632	17.4799	17.984	17.759	18.2632	17.741				-1	+		22	22	22	60.2	60.2	60.2	64.649	0	306.28	187080000	31	135	1.04914	0.108471	-0.258803	-2.23311	A0A1D8PIB2	A0A1D8PIB2	320	Asparagine synthase (Glutamine-hydrolyzing) 2
22.439	22.3864	22.2018	21.9015	21.4695	21.4306	22.3424	21.6005				-1	+		5	5	5	10	10	10	93.965	0	12.148	9421900	46	10	0.258667	0.738337	-0.134587	-0.649836	A0A1D8PIC6	A0A1D8PIC6	321	PlsC domain-containing protein
21.5836	21.5007	21.5085	21.3266	21.3293	21.1307	21.5309	21.2622				-1	+		10	10	10	47.8	47.8	47.8	30.696	0	30.144	26880000	15	22	0.0390689	0.967699	-0.0246576	-0.115025	A0A1D8PID4	A0A1D8PID4	323	Hydroxyacylglutathione hydrolase
17.6368	18.5431	18.3239	19.3449	20.0723	20.7233	18.1679	20.0469				-1	+		3	3	3	30.1	30.1	30.1	18.534	0	93.324	29512000	8	11	0.255599	0.742573	-0.101826	-0.643157	A0A1D8PIF0	A0A1D8PIF0	324	RRM domain-containing protein
21.0641	21.027	20.8088	20.1061	20.5102	20.5187	20.9666	20.3783				-1	+		6	6	6	36.3	36.3	36.3	22.02	0	13.581	18260000	9	11	0.218345	0.786859	-0.727063	-0.560798	A0A1D8PIF1	A0A1D8PIF1	325	SAP domain-containing protein
22.863	22.7654	22.6403	24.0945	24.4055	25.2731	22.7562	24.591				-1	+		10	10	10	18	18	18	121.99	0	23.512	12225000	55	13	0.72462	0.236718	-0.843772	-1.58327	A0A1D8PIF6	A0A1D8PIF6	326	Sulfite reductase subunit alpha
19.3715	19.4665	19.7879	20.2248	20.294	20.4741	19.542	20.331				-1	+		14	14	14	37.1	37.1	37.1	63.426	0	98.334	47871000	31	41	0.505207	0.421768	-0.230683	-1.15481	A0A1D8PIF8	A0A1D8PIF8	327	Leu42p
22.6308	22.6792	22.7067	22.5215	22.5073	22.4643	22.6722	22.4977				-1	+		7	7	7	23.2	23.2	23.2	47.312	0	14.849	15703000	25	14	0.814305	0.194355	0.189557	1.75923	A0A1D8PIG5	A0A1D8PIG5	328	Co-chaperone
19.0007	19.0187	19.1043	18.471	18.6015	18.4949	19.0412	18.5225				-1	+		6	6	6	27.4	27.4	27.4	35.715	0	58.487	20945000	11	12	0.558391	0.363986	-0.787265	-1.25915	A0A1D8PIK6	A0A1D8PIK6	330	PI31_Prot_C domain-containing protein
18.292	18.4187	18.5361	19.3332	20.4423	19.3416	18.4156	19.7057				-1	+		9	9	9	8.6	8.6	8.6	159.91	0	18.518	12187000	71	12	0.582183	0.342854	-0.102949	-1.30563	A0A1D8PIM4	A0A1D8PIM4	331	Ubiquitinyl hydrolase 1
19.0149	19.1572	19.1011	18.5323	18.1963	18.5721	19.0911	18.4336				-1	+		2	2	2	14.2	14.2	14.2	31.112	0	7.6501	6168200	13	6	0.347547	0.628149	-0.575357	-0.837942	A0A1D8PIN1	A0A1D8PIN1	332	Uncharacterized protein
19.8643	20.1679	19.9704	21.3282	21.3806	21.7758	20.0009	21.4948				-1	+		3	3	3	19.2	19.2	19.2	30.71	0	8.5321	4798200	14	7	0.319735	0.662289	0.415891	0.780084	A0A1D8PIN9	A0A1D8PIN9	333	Phosducin domain-containing protein
22.5715	22.5187	22.1587	20.8032	21.7684	21.4101	22.4163	21.3272				-1	+		4	4	4	13.7	13.7	13.7	28.597	0	6.2968	7887400	17	9	0.123218	0.885905	0.0373643	0.337113	A0A1D8PIP0	A0A1D8PIP0	334	Slr1p
19.2863	19.491	19.4961	19.964	20.1435	20.0301	19.4245	20.0458				-1	+		28	28	28	19.5	19.5	19.5	265.91	0	66.488	49281000	131	67	0.391341	0.572012	0.275771	0.927589	A0A1D8PIR2	A0A1D8PIR2	336	Gcn1p
27.8207	27.9968	27.9841	27.5725	27.3937	27.2872	27.9339	27.4178				-1	+		20	20	20	32.6	32.6	32.6	112.32	0	76.419	61018000	47	68	3.16332	0	0.680703	9.49523	A0A1D8PIS4	A0A1D8PIS4	337	Trehalose 6-phosphate synthase/phosphatase complex subunit
21.3667	21.3509	21.3861	20.5838	20.9676	20.9063	21.3679	20.8192				-1	+		11	11	11	38.8	38.8	38.8	48.941	0	29.721	48065000	24	37	0.0514311	0.953988	-0.0126279	-0.149602	A0A1D8PIV7	A0A1D8PIV7	338	Proteasome regulatory particle base subunit
20.4035	20.5971	20.354	21.7687	21.178	21.4579	20.4516	21.4682				-1	+		14	14	14	69.5	69.5	69.5	39.878	0	127.58	83545000	21	70	1.15656	0.0867557	-0.591174	-2.45944	A0A1D8PIW1	A0A1D8PIW1	339	Etr1p
23.4862	23.5164	23.383	22.8808	22.9566	23.2305	23.4618	23.0226				-1	+		27	27	27	42.3	42.3	42.3	97.537	0	323.31	735240000	32	350	0.876462	0.171915	0.154802	1.88245	A0A1D8PJ01	A0A1D8PJ01	341	Plasma membrane ATPase
21.9762	21.514	21.6581	17.4382	17.6746	17.6196	21.7161	17.5775				-1	+		22	22	22	40.1	40.1	40.1	89.611	0	59.49	77056000	46	69	0.271398	0.723277	0.167162	0.677404	A0A1D8PJ10	A0A1D8PJ10	342	Uncharacterized protein
24.3731	24.3941	24.3001	23.6551	23.9933	23.9495	24.3558	23.866				-1	+		23	23	23	40.9	40.9	40.9	99.383	0	57.655	57843000	49	52	3.10816	0	-0.658451	-9.18735	A0A1D8PJ13	A0A1D8PJ13	343	Bifunctional hydroxyacyl-CoA dehydrogenase/enoyl-CoA hydratase
20.8983	21.3716	21.5693	22.8669	22.3976	23.5081	21.2797	22.9242				-1	+		2	2	2	7.9	7.9	7.9	43.55	0.0030864	3.5176	1526500	18	3	0.669058	0.270794	-0.0834192	-1.47491	A0A1D8PJ15	A0A1D8PJ15	344	Uncharacterized protein
21.1289	21.0261	21.3249	20.6336	20.4001	20.2236	21.1599	20.4191				-1	+		11	11	11	57.1	57.1	57.1	27.437	0	31.424	32115000	17	42	0.528501	0.392202	0.0689004	1.20061	A0A1D8PJ20	A0A1D8PJ20	345	Proteasome core particle subunit alpha 1
17.3402	17.1103	17.383	19.9913	19.8416	19.5317	17.2778	19.7882				-1	+		4	4	4	13.6	13.6	13.6	54.836	0	7.0205	8183700	11	9	0.861497	0.176217	0.26949	1.85267	A0A1D8PJ25	A0A1D8PJ25	347	Delta(24(24(1)))-sterol reductase
21.0247	21.2783	21.26	22.1503	21.6765	21.654	21.1876	21.8269				-1	+		37	37	37	55.7	55.7	55.7	112.04	0	231.44	209160000	42	179	0.433029	0.513871	-0.165682	-1.01159	A0A1D8PJ26	A0A1D8PJ26	348	Oxoglutarate dehydrogenase (succinyl-transferring)
20.321	20.4953	20.6353	21.1772	21.1158	21.3189	20.4839	21.204				-1	+		6	6	6	3.8	3.8	3.8	286.06	0	10.203	6242600	133	11	0.346084	0.631031	0.311395	0.834916	A0A1D8PJ54	A0A1D8PJ54	350	Utp20p
20.6349	20.7316	20.6608	20.113	20.4596	20.1737	20.6758	20.2488				-1	+		6	6	6	61.7	61.7	61.7	19.703	0	19.108	19751000	7	16	0.481719	0.451133	-0.577229	-1.10845	A0A1D8PJ64	A0A1D8PJ64	351	Arf3p
22.5165	22.4364	22.2945	21.278	21.7563	21.6604	22.4158	21.5649				-1	+		12	12	12	58.8	58.8	58.8	32.616	0	64.984	57017000	18	59	0.234133	0.768883	-0.0617682	-0.595994	A0A1D8PJ73	A0A1D8PJ73	352	Ali1p
21.1589	21.0452	21.0599	20.7283	20.8832	20.865	21.088	20.8255				-1	+		2	2	2	3.5	3.5	3.5	128.09	0	6.4631	3654500	58	6	0.0676134	0.938926	0.122698	0.193729	A0A1D8PJ74	A0A1D8PJ74	353	Arf family guanine nucleotide exchange factor
17.7676	17.5044	17.7986	19.1665	19.1079	19.7341	17.6902	19.3362				-1	+		2	2	2	7.9	7.9	7.9	40.437	0	4.4695	6669800	19	7	0.506685	0.42042	0.159236	1.15772	A0A1D8PJ76	A0A1D8PJ76	355	Uncharacterized protein
20.2014	19.97	19.9669	18.8749	19.1697	19.147	20.0461	19.0639				-1	+		5	5	5	27.8	27.8	27.8	40.941	0	141.71	28734000	17	26	0.145174	0.862669	-0.0363312	-0.390814	A0A1D8PJ80	A0A1D8PJ80	356	Serine/threonine-protein phosphatase
24.8749	24.6598	24.7404	23.9348	24.2716	24.3083	24.7584	24.1716				-1	+		3	3	3	5.4	5.4	5.4	125.13	0	5.6981	4628800	47	3	0.511775	0.413383	-0.711747	-1.16774	A0A1D8PJ95	A0A1D8PJ95	357	MMS19 nucleotide excision repair protein (Fragment)
22.1678	22.4131	22.3032	22.7865	22.5895	22.8394	22.2947	22.7384				-1	+		13	13	13	53.6	53.6	53.6	43.292	0	46.976	59447000	22	63	0.241675	0.75798	-0.0249882	-0.612653	A0A1D8PJA6	A0A1D8PJA6	358	NAD(P)-bd_dom domain-containing protein
19.0088	19.0255	18.9707	17.8079	17.4122	18.4307	19.0017	17.8836				-1	+		13	13	13	58.9	58.9	58.9	49.23	0	175.88	102790000	16	45	2.28113	0.0124	-4.30756	-5.5271	A0A1D8PJA8	A0A1D8PJA8	359	Tos1p
20.5259	20.5507	20.679	20.1762	20.1684	20.016	20.5852	20.1202				-1	+		32	32	32	38.7	38.7	38.7	138.19	0	85.11	84715000	69	89	1.56093	0.0471299	0.234288	3.39184	A0A1D8PJB0	A0A1D8PJB0	361	Coatomer subunit alpha
19.6468	19.6462	19.6774	19.2376	19.4224	19.3606	19.6568	19.3402				-1	+		3	3	3	15.7	15.7	15.7	39.957	0	26.2	16786000	15	21	0.324276	0.657105	0.252481	0.789585	A0A1D8PJB1	A0A1D8PJB1	362	Mitochondrial 37S ribosomal protein MRP1
19.56	19.4047	19.4664	20.4166	20.0737	20.1162	19.477	20.2021				-1	+		11	11	11	44.9	44.9	44.9	41.633	0	24.314	23296000	22	22	0.600962	0.323433	0.197797	1.34226	A0A1D8PJD2	A0A1D8PJD2	363	Deoxyhypusine synthase
21.5172	21.5961	21.5393	22.2985	21.8382	22.0248	21.5508	22.0538				-1	+		10	10	10	37	37	37	45.967	0	47.604	39973000	22	38	0.251184	0.74549	-0.0939814	-0.633519	A0A1D8PJD7	A0A1D8PJD7	365	GTPase-activating protein
17.6379	17.3805	17.2008	18.6866	19.4651	20.3828	17.4064	19.5115				-1	+		9	9	9	25.7	25.7	25.7	56.719	0	74.589	37348000	23	31	0.63368	0.300401	0.140781	1.406	A0A1D8PJE0	A0A1D8PJE0	366	Metalloaminopeptidase
24.0384	23.8405	23.8043	23.0261	23.3782	23.4712	23.8944	23.2919				-1	+		2	2	2	33.8	33.8	33.8	8.3124	0	5.738	17663000	4	6	1.08418	0.101385	-2.05596	-2.30615	A0A1D8PJE5	A0A1D8PJE5	367	Uncharacterized protein
23.1884	23.1475	23.0492	22.3716	22.7669	22.6609	23.1284	22.5998				-1	+		16	16	16	41.1	41.1	41.1	74.333	0	103.03	79466000	32	59	1.17215	0.0843745	0.259022	2.49292	A0A1D8PJF9	A0A1D8PJF9	369	Acetolactate synthase
20.5057	20.5671	20.4649	20.251	20.152	20.2115	20.5126	20.2048				-1	+		6	6	6	6.4	6.4	6.4	149.8	0	18.402	8682200	58	15	0.524613	0.397043	0.167162	1.19297	A0A1D8PJG4	A0A1D8PJG4	371	RSC chromatin remodeling complex ATPase subunit
21.3095	21.1692	20.9531	19.5387	19.8716	19.8838	21.1439	19.7647				-1	+		3	3	3	4.9	4.9	4.9	86.273	0.0012887	3.9003	2200600	38	4	0.032883	0.974802	-0.0311038	-0.0974194	A0A1D8PJI6	A0A1D8PJI6	372	AP complex subunit beta
22.4114	22.42	22.2761	21.2462	21.6041	21.5108	22.3692	21.4537				-1	+		6	6	6	14.6	14.6	14.6	80.375	0	9.9957	9767300	34	12	1.92886	0.0256238	-0.327437	-4.39029	A0A1D8PJI7	A0A1D8PJI7	373	Medium-chain fatty acid-CoA ligase
18.1482	16.9226	16.6322	19.5029	18.9266	18.8908	17.2344	19.1068				-1	+		3	3	3	4.1	4.1	4.1	125.18	0.0013055	3.99	2283900	50	3	0.0369946	0.970346	0.0252864	0.109145	A0A1D8PJJ8	A0A1D8PJJ8	374	AP-3 complex subunit delta
22.5789	22.6434	22.5169	22.4174	22.4283	22.2988	22.5797	22.3815				-1	+		11	11	11	38.5	38.5	38.5	58.372	0	84.057	42935000	24	41	1.3321	0.0617568	-0.71201	-2.84677	A0A1D8PJK5	A0A1D8PJK5	376	D-lactate dehydrogenase
20.0308	19.9883	19.9991	21.1059	20.4854	20.7287	20.0061	20.7734				-1	+		9	9	9	44	44	44	33.432	0	32.871	22612000	18	24	0.628588	0.302486	-0.345075	-1.39609	A0A1D8PJL8	A0A1D8PJL8	377	Purine nucleoside phosphorylase
19.4719	19.4975	19.3861	20.4673	20.6835	20.729	19.4519	20.6266				-1	+		7	7	7	19.4	19.4	19.4	58.445	0	18.81	20425000	21	19	1.28421	0.0669883	-0.470627	-2.73872	A0A1D8PJP4	A0A1D8PJP4	381	Alanine transaminase
19.7278	19.7547	19.7886	19.9327	19.9218	19.8276	19.757	19.894				-1	+		3	3	3	67.5	67.5	67.5	8.5447	0	36.157	21441000	2	19	1.7454	0.037405	-1.87472	-3.87139	A0A1D8PJP6	A0A1D8PJP6	382	NEDD8 family protein
22.1651	22.3086	22.2624	23.0402	22.8952	23.1547	22.2454	23.03				-1	+		5	5	5	13.4	13.4	13.4	64.876	0	13.742	11981000	29	19	0.0986093	0.914178	-0.130081	-0.275084	A0A1D8PJQ9	A0A1D8PJQ9	383	Sphinganine-1-phosphate aldolase
23.1666	23.2185	23.0686	22.6891	22.2032	22.5167	23.1512	22.4697				-1	+		12	12	12	69.5	69.5	69.5	28.654	0	39.9	58182000	13	61	0.220716	0.782674	-0.0706724	-0.566114	A0A1D8PJR2;A0A1D8PJX4	A0A1D8PJR2	384	Gtt11p
21.8556	22.0206	22.0822	22.3854	22.3601	22.3417	21.9861	22.3624				-1	+		10	10	10	53	53	53	30.839	0	30.214	42183000	15	43	0.701243	0.24987	0.157713	1.53764	Q59SS4;A0A1D8PJT2	Q59SS4;A0A1D8PJT2	385	Prohibitin;Prohibitin
20.6044	20.5551	20.4501	20.2938	20.4055	20.3523	20.5365	20.3505				-1	+		2	2	2	16	16	16	31.374	0	5.2938	9184700	15	8	0.384363	0.580186	0.461606	0.913409	A0A1D8PJV4	A0A1D8PJV4	386	Ctp1p
17.8062	17.7666	17.514	19.6249	19.5339	19.7525	17.6956	19.6371				-1	+		9	9	9	51.6	51.6	51.6	23.207	0	150.77	128720000	8	76	3.02163	0.00161404	0.175932	8.72297	A0A1D8PJX3	A0A1D8PJX3	388	Cytochrome b-c1 complex subunit Rieske, mitochondrial
21.0482	21.188	21.4298	22.0172	22.5514	23.2987	21.222	22.6224				-1	+		6	6	6	32.2	32.2	32.2	24.022	0	14.103	20873000	11	15	0.0914101	0.916731	-0.0622775	-0.25653	A0A1D8PK11	A0A1D8PK11	389	RNA-binding protein
22.0145	21.8792	21.9297	21.5154	21.6434	21.5858	21.9411	21.5815				-1	+		5	5	5	57.7	57.7	57.7	15.939	0	314.05	225570000	7	91	1.76482	0.0359662	0.52577	3.92424	A0A1D8PK22	A0A1D8PK22	390	Ribosomal 40S subunit protein S15
22.2459	22.3662	22.6932	23.0776	22.9243	23.0265	22.4351	23.0095				-1	+		8	8	8	38.3	38.3	38.3	14.086	0	211.94	176930000	4	52	0.544053	0.376066	0.281703	1.23109	A0A1D8PK30;Q59W60	A0A1D8PK30	391	Ribosomal 60S subunit protein L35A
23.1937	23.1653	22.9885	22.7876	22.7252	22.7641	23.1159	22.759				-1	+		6	6	6	29.5	29.5	29.5	21.884	0	198.88	214890000	7	73	2.48708	0.00884211	0.564304	6.29306	A0A1D8PK40	A0A1D8PK40	392	Ribosomal protein L19
22.667	22.6966	22.6758	23.3656	23.4916	23.2864	22.6798	23.3812				-1	+		9	9	9	43	43	43	20.77	0	323.31	257410000	9	118	1.16914	0.0841015	0.411218	2.48644	A0A1D8PK43	A0A1D8PK43	393	Ribosomal 60S subunit protein L18A
23.1035	23.0087	22.8968	22.5679	22.3696	22.4438	23.003	22.4605				-1	+		3	3	3	1.4	1.4	1.4	478.81	0.0012821	3.8522	15414000	227	3	0.217949	0.786568	0.696781	0.55991	A0A1D8PK53	A0A1D8PK53	395	Dynein heavy chain, cytoplasmic
20.9026	20.9769	20.8294	19.7471	19.9703	19.6153	20.903	19.7776				-1	+		9	9	9	64.1	64.1	64.1	16.072	0	323.31	273230000	10	139	1.4011	0.056248	0.545474	3.0059	A0A1D8PK61	A0A1D8PK61	396	Ribosomal 40S subunit protein S19A
21.2333	21.2412	21.186	20.8906	20.4993	20.2459	21.2202	20.5453				-1	+		79	79	79	63.5	63.5	63.5	207.32	0	323.31	541120000	98	373	0.339374	0.6377	0.0869579	0.821021	A0A1D8PK65	A0A1D8PK65	397	Fatty acid synthase subunit alpha
23.646	23.728	23.5432	23.0422	23.0956	22.8304	23.6391	22.9894				-1	+		16	16	16	58.4	58.4	58.4	29.072	0	323.31	231370000	10	146	1.00121	0.125735	0.441912	2.13432	A0A1D8PK71	A0A1D8PK71	399	HABP4_PAI-RBP1 domain-containing protein
26.0037	25.9809	26.0127	25.7208	25.4053	25.6758	25.9991	25.6006				-1	+		4	4	4	34.6	34.6	34.6	23.301	0	8.8737	10402000	12	13	0.198188	0.806082	-0.0605157	-0.515173	A0A1D8PK85	A0A1D8PK85	400	Proteasome endopeptidase complex
26.2765	26.3948	26.3572	25.8074	25.5841	25.719	26.3429	25.7035				-1	+		7	7	7	22.3	22.3	22.3	54.209	0	38.635	23957000	21	30	0.631597	0.300501	0.102441	1.40195	A0A1D8PK87	A0A1D8PK87	401	Dolichyl-diphosphooligosaccharide--protein glycosyltransferase subunit 1
23.1678	23.2399	23.1165	22.3311	22.8406	22.6936	23.1748	22.6218				-1	+		9	9	9	41.4	41.4	41.4	40.182	0	30.016	22050000	23	25	0.731035	0.233928	-0.266197	-1.5958	A0A1D8PKB0	A0A1D8PKB0	402	Phosphopantothenate--cysteine ligase
22.3562	22.2413	22.0717	22.301	21.915	21.926	22.2231	22.0473				-1			4	4	3	13.1	13.1	11.1	56.46	0	4.2247	3706100	20	6	0.0234092	0.979619	-0.0232633	-0.0700378	A0A1D8PKB4	A0A1D8PKB4	403	Serine/threonine protein kinase
19.0412	19.1546	18.1743	18.7064	19.4109	19.6621	18.79	19.2598				-1			13	13	12	56.9	56.9	56.9	40.803	0	165.42	104370000	21	71	2.38367	0.011625	-0.682751	-5.89815	A0A1D8PKB9	A0A1D8PKB9	404	Branched-chain-amino-acid aminotransferase
19.7527	19.8147	19.8406	20.138	19.9143	19.743	19.8027	19.9318				-1			32	32	17	73.1	73.1	40.8	46.99	0	323.31	513200000	26	288	1.21914	0.0778933	0.27567	2.59484	A0A1D8PKC3	A0A1D8PKC3	406	Translation elongation factor EF1B gamma
22.2122	22.2747	22.2445	22.4879	22.3224	22.192	22.2438	22.3341				-1			16	16	16	27.6	27.6	27.6	97.902	0	34.124	41356000	46	45	0.818775	0.191861	-0.136853	-1.76805	A0A1D8PKC9	A0A1D8PKC9	407	Dynamin-related GTPase
20.4321	20.3329	20.3597	19.2599	20.4863	20.0691	20.3749	19.9384				-1			5	5	5	21.4	21.4	21.4	56.675	0	17.737	12085000	13	9	0.267228	0.725428	0.192186	0.668402	A0A1D8PKD0	A0A1D8PKD0	408	Uncharacterized protein
20.4346	20.1144	20.016	20.5858	20.2007	20.2846	20.1883	20.357				-1			8	8	8	52.9	52.9	52.9	20.545	0	166.73	64366000	10	34	0.206479	0.797281	-0.254069	-0.534038	A0A1D8PKD1	A0A1D8PKD1	409	Rct1p
19.3927	19.4087	19.4598	19.2557	19.2796	18.9957	19.4204	19.177				-1			3	3	3	8	8	8	58.62	0	5.1528	5383900	22	4	0.811897	0.194985	-0.933562	-1.75448	A0A1D8PKD2	A0A1D8PKD2	410	Phosphopantothenoylcysteine decarboxylase complex subunit
21.6249	21.6593	21.5732	22.0049	21.7362	21.6039	21.6191	21.7816				-1			4	4	4	19.9	19.9	19.9	41.982	0	26.541	4945400	18	6	1.64621	0.0421527	-1.18375	-3.60865	A0A1D8PKH2	A0A1D8PKH2	414	Glg2p
24.2516	24.0686	24.0015	23.2994	23.8352	23.7069	24.1072	23.6138				-1			4	4	4	15	15	15	34.6	0	7.4766	9591100	14	9	0.703481	0.249167	-0.868074	-1.542	A0A1D8PKI3	A0A1D8PKI3	416	Acetyltransferase
18.6844	18.8764	18.7993	18.826	17.4017	18.5353	18.7867	18.2543				-1			5	5	5	22.3	22.3	22.3	33.139	0	8.0537	9046700	20	9	0.513524	0.411446	0.0841878	1.17118	A0A1D8PKI6	A0A1D8PKI6	417	Uncharacterized protein
18.0076	19.8463	19.6089	20.4481	19.9171	19.7757	19.1543	20.047				-1			35	35	35	54.1	54.1	54.1	114.27	0	323.31	262620000	59	212	0.894793	0.164073	-0.252465	-1.91905	A0A1D8PKJ3	A0A1D8PKJ3	418	E1 ubiquitin-activating protein
20.6213	20.8004	20.7573	19.8889	18.5418	17.2626	20.7263	18.5644				-1			25	25	25	73.9	73.9	73.9	49.216	0	270.25	216410000	27	145	0.825041	0.190548	0.299171	1.78043	A0A1D8PKJ4	A0A1D8PKJ4	419	Saccharopine dehydrogenase (NADP+, L-glutamate-forming)
20.7998	20.222	20.0674	19.6776	19.5551	19.6279	20.363	19.6202				-1			2	2	2	11.8	11.8	11.8	40.886	0.0012912	3.9125	4929100	17	7	0.0533395	0.952634	0.0327263	0.15487	A0A1D8PKJ7	A0A1D8PKJ7	420	DNA-(Apurinic or apyrimidinic site) lyase
19.6146	19.6403	19.4346	19.7357	19.4056	19.4136	19.5631	19.5183				-1			9	9	9	56.9	56.9	56.9	22.295	0	34.45	53261000	12	36	1.15345	0.08735	-0.549356	-2.45279	A0A1D8PKL0	A0A1D8PKL0	422	Peptidyl-prolyl cis-trans isomerase (Fragment)
23.173	22.7985	22.6459	22.2863	22.4534	22.5709	22.8725	22.4369				-1			3	3	2	9.1	9.1	6.4	55.833	0	7.7641	4769200	24	9	0.317558	0.662518	0.0931822	0.775521	A0A1D8PKT1	A0A1D8PKT1	426	Van1p
21.1592	21.0528	21.1581	20.5764	20.9124	20.8489	21.1233	20.7792				-1			19	19	18	51.6	51.6	50.2	55.273	0	323.31	127260000	23	95	1.88263	0.0268762	-1.53815	-4.25525	A0A1D8PKV4	A0A1D8PKV4	429	Fumarate hydratase
21.4364	21.3613	21.2271	21.4228	21.3698	21.363	21.3416	21.3852				-1			14	14	14	56.5	56.5	56.5	35.932	0	220.17	114720000	14	61	1.9335	0.0245174	-1.98373	-4.40401	A0A1D8PKW2	A0A1D8PKW2	430	Fructose-bisphosphatase
20.0709	20.157	20.0037	20.4075	20.3233	20.0178	20.0772	20.2495				-1			6	6	6	31.2	31.2	31.2	26.444	0	12.131	12732000	17	14	0.109245	0.90321	0.0906658	0.30215	A0A1D8PKW5	A0A1D8PKW5	431	Chalcone_isomerase domain-containing protein
19.9938	20.0743	20.1326	19.6608	19.9247	19.7991	20.0669	19.7949				-1			8	8	8	44.5	44.5	44.5	40.189	0	28.606	22351000	18	15	0.113488	0.897229	-0.104217	-0.312835	A0A1D8PKX3	A0A1D8PKX3	432	V-type proton ATPase subunit
18.42	18.194	18.0697	18.0493	18.2838	18.2612	18.2279	18.1981				-1			15	15	15	24.3	24.3	24.3	91.899	0	56.477	38548000	41	41	0.187421	0.817477	-0.075484	-0.490454	A0A1D8PKY7	A0A1D8PKY7	433	Histidine biosynthesis trifunctional protein
24.0748	23.5297	23.5551	23.1776	23.2794	23.6673	23.7199	23.3747				-1			17	17	17	58.7	58.7	58.7	49.145	0	164.04	133110000	19	82	0.0871551	0.920853	-0.0425129	-0.24547	A0A1D8PKZ3	A0A1D8PKZ3	434	ATP-dependent RNA helicase
18.6103	18.1722	18.7948	18.505	18.9126	18.4658	18.5258	18.6278				-1			3	3	3	18	18	18	28.544	0	9.2125	5511900	11	5	0.671805	0.267606	0.656931	1.48026	A0A1D8PKZ5	A0A1D8PKZ5	436	Uncharacterized protein
20.2013	20.1856	20.3776	20.3645	20.102	20.0417	20.2548	20.1694				-1			8	8	8	45.3	45.3	45.3	29.015	0	23.572	25348000	16	33	0.732615	0.234375	0.244856	1.59889	A0A1D8PKZ7	A0A1D8PKZ7	437	Pyrroline-5-carboxylate reductase
20.2797	20.3404	20.1794	20.0449	17.1299	20.008	20.2665	19.0609				-1			29	29	29	83.1	83.1	83.1	53.942	0	323.31	1598200000	25	599	0.210726	0.79496	-0.0431563	-0.543647	A0A1D8PKZ9	A0A1D8PKZ9	438	ATP synthase subunit beta
23.2876	23.4301	23.4695	23.9198	23.4452	23.6727	23.3957	23.6792				-1			5	5	5	19.6	19.6	19.6	50.669	0	8.19	8141800	21	10	0.232375	0.768443	0.205892	0.592098	A0A1D8PL01	A0A1D8PL01	439	CAAX prenyl protease
20.3892	20.3939	20.178	20.097	20.2812	20.194	20.3204	20.1907				-1			4	4	4	59.1	59.1	59.1	10.388	0	22.47	32811000	5	16	1.46561	0.0534675	-0.242641	-3.15863	A0A1D8PL02	A0A1D8PL02	440	ATP synthase subunit e, mitochondrial
19.3171	19.464	19.7111	18.9634	19.3366	19.0511	19.4974	19.117				-1			16	16	16	33.2	33.2	33.2	90.16	0	32.472	31089000	46	42	1.5023	0.0519012	0.370679	3.24731	A0A1D8PL12	A0A1D8PL12	442	MHD domain-containing protein
20.3364	20.234	20.8788	19.7043	20.3244	20.1089	20.4831	20.0459				-1			18	18	18	60.1	60.1	60.1	47.349	0	150.63	157220000	28	107	1.33198	0.061604	-0.478411	-2.8465	A0A1D8PL14	A0A1D8PL14	443	Ornithine aminotransferase
18.756	18.5658	18.7702	16.7679	18.5037	18.1746	18.6974	17.8154				-1			3	3	3	20.2	20.2	20.2	36.826	0	4.4067	7607500	16	9	0.177584	0.827461	0.340953	0.467646	A0A1D8PL15	A0A1D8PL15	444	D-arabinose 1-dehydrogenase (NAD(P)(+))
23.8133	23.8003	23.7184	23.7681	23.2096	23.4287	23.7773	23.4688				-1			5	5	5	20.3	20.3	20.3	43.172	0	14.108	15285000	24	16	0.891781	0.164829	-0.360741	-1.91303	A0A1D8PL37	A0A1D8PL37	445	Imidazole acetol-phosphate transaminase
20.0397	20.0003	19.996	19.8117	20.0668	19.6898	20.012	19.8561				-1			4	4	4	1.4	1.4	1.4	572.44	0	4.5946	3006700	251	9	1.53521	0.048869	-0.826956	-3.328	A0A1D8PL61	A0A1D8PL61	446	Midasin
18.6093	18.3882	18.0432	18.819	18.87	19.1496	18.3469	18.9462				-1			3	3	3	3.3	3.3	3.3	137.11	0	6.1198	3160500	45	4	0.320088	0.661926	0.164375	0.780822	A0A1D8PL84	A0A1D8PL84	447	PINc domain-containing protein
19.1679	19.1796	18.9474	18.8259	19.2032	18.8882	19.0983	18.9724				-1			10	8	8	38.4	34.7	34.7	46.833	0	22.123	24177000	27	25	1.51957	0.0511321	-0.313421	-3.28951	A0A1D8PL85	A0A1D8PL85	448	Aspartate aminotransferase
19.9221	19.5273	19.876	19.3405	19.8442	19.6324	19.7751	19.6057				-1			14	14	14	52.5	52.5	52.5	27.086	0	264.76	357820000	9	133	1.14754	0.088767	0.440084	2.44016	A0A1D8PL99	A0A1D8PL99	450	40S ribosomal protein S6
20.3812	20.5062	20.4242	21.0587	20.8516	20.2236	20.4372	20.7113				-1			7	7	7	24.6	24.6	24.6	67.937	0	11.71	11596000	30	9	0.543461	0.375902	0.130765	1.22993	A0A1D8PLA3	A0A1D8PLA3	451	rRNA-processing protein
19.9097	19.3517	19.2343	20.7651	19.4355	19.1181	19.4986	19.7729				-1			3	3	3	12.1	12.1	12.1	37.845	0	4.1407	5558900	6	7	1.16853	0.0841519	0.226391	2.48513	A0A1D8PLB5	A0A1D8PLB5	452	Erg251p
19.7854	19.7315	19.6323	19.7223	19.7002	19.4657	19.7164	19.6294				-1			7	7	7	52	52	52	33.094	0	73.259	48789000	12	53	0.101743	0.910572	0.0599874	0.283102	A0A1D8PLB7	A0A1D8PLB7	453	Acetohydroxy-acid synthase small subunit
18.1202	18.1559	18.3537	17.3957	18.8385	18.8006	18.2099	18.3449				-1			4	4	4	12.6	12.6	12.6	80.48	0	6.5079	6714500	31	13	0.48109	0.451235	-0.122272	-1.10721	A0A1D8PLC3	A0A1D8PLC3	454	Putative tubulin tyrosine ligase
18.9867	19.1621	19.3658	19.905	19.0566	19.3129	19.1715	19.4248				-1			11	11	11	38.5	38.5	38.5	52.698	0	52.81	34191000	25	32	0.17632	0.827055	0.0415408	0.464698	A0A1D8PLC6	A0A1D8PLC6	455	Sugar phosphate phosphatase
20.6191	20.861	20.791	18.3277	20.3142	20.121	20.757	19.5876				-1			14	14	14	62.8	62.8	62.8	20.338	0	269.05	324950000	9	96	1.6411	0.0424638	0.524832	3.59544	A0A1D8PLC9	A0A1D8PLC9	456	60S ribosomal protein L20
20.5589	20.0367	20.5199	18.6031	20.481	20.5024	20.3718	19.8622				-1			13	13	13	80.2	80.2	80.2	26.651	0	314.49	151540000	14	89	2.2476	0.01384	-0.905434	-5.40998	A0A1D8PLD7;Q5AMN4	A0A1D8PLD7	457	DLH domain-containing protein
20.1006	19.7638	20.2238	19.4547	20.0278	19.7994	20.0294	19.7606				-1			7	7	7	46	46	46	25.261	0	71.961	23711000	10	19	1.09858	0.0996832	-0.426741	-2.33638	A0A1D8PLE6	A0A1D8PLE6	458	Uncharacterized protein
24.0217	24.0038	23.8718	24.2136	24.0773	23.9655	23.9658	24.0855				-1			4	4	4	16	16	16	48.279	0	9.3928	9795900	22	8	1.89933	0.0257476	-0.813591	-4.30369	A0A1D8PLH0	A0A1D8PLH0	460	Phosphomevalonate kinase
19.9117	19.681	19.7745	19.6517	19.6432	19.7346	19.7891	19.6765				-1			10	10	10	55.3	55.3	55.3	32.361	0	46.728	46600000	17	31	2.57755	0.00658586	-0.885878	-6.65666	A0A1D8PLI2	A0A1D8PLI2	462	Isopentenyl-diphosphate delta-isomerase
24.6772	24.4626	24.3595	24.4662	24.0368	24.0942	24.4998	24.1991				-1			8	8	8	46.1	46.1	46.1	27.287	0	323.31	51501000	14	52	0.204273	0.798158	0.114681	0.529033	A0A1D8PLK1	A0A1D8PLK1	463	Proteasome core particle subunit beta 6
22.3837	22.4751	22.3771	22.2864	22.5476	22.132	22.412	22.322				-1			9	9	9	28.7	28.7	28.7	59.286	0	30.93	26184000	32	36	1.81052	0.030614	0.200576	4.05047	A0A1D8PLN3	A0A1D8PLN3	464	T-complex protein 1 subunit delta
22.307	22.1999	22.1304	21.7391	22.122	21.9949	22.2124	21.952				-1			2	2	2	21.5	21.5	21.5	7.5094	0	4.6699	7556100	4	7	0.318996	0.662657	-0.532935	-0.778536	A0A1D8PLP3	A0A1D8PLP3	465	Complex III subunit 9
19.4052	19.4652	17.6075	20.5357	19.8979	19.752	18.8259	20.0619				-1			4	4	4	4.5	4.5	4.5	203.01	0	6.1179	3867400	89	7	0.0769565	0.929168	0.0616862	0.218667	A0A1D8PLP8	A0A1D8PLP8	466	E3 ubiquitin-protein ligase
21.257	21.2252	21.1912	21.9494	21.49	21.1331	21.2245	21.5242				-1			20	20	20	45.6	45.6	45.6	76.634	0	95.784	55166000	35	55	1.25207	0.0722358	0.431114	2.66723	A0A1D8PLR7	A0A1D8PLR7	468	NADPH--cytochrome P450 reductase
19.1182	18.9745	18.9896	16.636	19.0487	18.9042	19.0274	18.1963				-1			3	3	3	26.3	26.3	26.3	17.849	0	6.5656	8746500	9	12	0.501729	0.426965	0.276802	1.14796	A0A1D8PLT3	A0A1D8PLT3	471	Uncharacterized protein
21.7755	21.82	21.8061	21.636	21.9089	21.8048	21.8005	21.7832				-1			10	10	10	11.6	11.6	11.6	142.54	0	17.484	9759100	72	19	0.497405	0.433881	-0.198593	-1.13944	A0A1D8PLT4	A0A1D8PLT4	472	Karyopherin
18.9455	18.9806	19.3707	19.141	18.9918	17.5211	19.0989	18.5513				-1			7	7	7	18.7	18.7	18.7	102.21	0	11.632	10778000	45	13	0.256484	0.742473	0.196239	0.645085	A0A1D8PLT5	A0A1D8PLT5	473	XPGI domain-containing protein
21.695	21.6785	21.6438	21.9194	21.7065	21.7697	21.6724	21.7985				-1			3	3	3	11.3	11.3	11.3	34.373	0	5.7614	7130300	15	13	0.220922	0.782669	0.0162106	0.566575	A0A1D8PLT6	A0A1D8PLT6	474	Mitochondrial 54S ribosomal protein YmL22
17.2888	20.5023	17.8174	20.3264	20.4841	20.2173	18.5362	20.3426				-1			11	11	11	36.3	36.3	36.3	49.384	0	59.108	38860000	27	41	0.0313296	0.975757	0.0101566	0.0929651	A0A1D8PLW8	A0A1D8PLW8	476	Proteasome regulatory particle lid subunit
22.7955	22.8212	22.938	22.2992	22.6055	22.7803	22.8516	22.5617				-1			4	4	4	3.5	3.5	3.5	166.53	0	6.3303	12349000	82	7	0.568441	0.35546	0.287465	1.2788	A0A1D8PLX4	A0A1D8PLX4	478	tRNA (Guanosine(18)-2-O)-methyltransferase
18.4679	18.5569	17.1799	19.5711	18.8569	19.0496	18.0682	19.1592				-1			2	2	2	12.4	12.4	12.4	34.611	0	5.4872	2402900	16	2	0.254896	0.741569	0.0690905	0.641625	A0A1D8PLY1	A0A1D8PLY1	479	Exosome non-catalytic core subunit
24.2656	24.0058	23.879	23.4593	23.7689	23.5591	24.0501	23.5957				-1			35	35	35	44.3	44.3	44.3	129.7	0	142.97	145660000	60	129	2.4485	0.0103333	-0.24032	-6.14318	A0A1D8PLY4	A0A1D8PLY4	480	Pyruvate carboxylase
23.8673	23.7792	23.8774	23.2022	23.4696	23.7019	23.8413	23.4579				-1			12	12	12	68.1	68.1	68.1	23.479	0	323.31	766860000	9	198	0.578622	0.347111	0.367342	1.29868	A0A1D8PM35	A0A1D8PM35	482	Translation elongation factor 1 subunit beta
20.2668	20.2136	20.1533	20.1017	20.239	20.0558	20.2112	20.1322				-1			6	6	6	58.1	58.1	58.1	14.089	0	257.03	232180000	6	110	1.07963	0.101702	0.378202	2.29663	A0A1D8PM41	A0A1D8PM41	483	Ribosomal 60S subunit protein L22B
19.148	18.8088	18.7147	18.96	18.6536	18.3702	18.8905	18.6613				-1			5	5	5	18.6	18.6	18.6	36.136	0	11.856	9657100	23	15	0.810002	0.194922	-0.224442	-1.75075	A0A1D8PM44	A0A1D8PM44	484	Methylenetetrahydrofolate dehydrogenase (NAD(+))
22.6297	22.7696	22.6434	24.0052	23.0705	23.4996	22.6809	23.5251				-1			8	8	8	27.9	27.9	27.9	38.75	0	84.833	56246000	14	37	0.366973	0.597958	0.137192	0.877907	A0A1D8PM53	A0A1D8PM53	485	Reticulon-like protein
23.0488	22.4984	22.5775	22.1808	22.2064	22.4442	22.7082	22.2771				-1			6	6	6	12	12	12	88.246	0	15.576	12209000	29	17	0.709698	0.246969	0.233114	1.55414	A0A1D8PM60	A0A1D8PM60	486	Uncharacterized protein
19.6182	18.7031	19.359	18.6466	18.7062	19.0413	19.2268	18.7981				-1			6	6	6	57.5	57.5	57.5	11.505	0	323.31	275210000	5	89	1.5041	0.051678	0.454529	3.2517	A0A1D8PM75	A0A1D8PM75	487	Ribosomal 60S subunit protein L30
19.9001	19.9482	20.0171	20.1309	20.012	19.9854	19.9551	20.0428				-1			4	4	4	85.1	85.1	85.1	9.3937	0	48.88	41051000	5	42	0.207161	0.798293	0.0504697	0.535583	A0A1D8PM81	A0A1D8PM81	488	MICOS complex subunit MIC10
19.236	19.1985	19.363	18.1473	19.2647	19.287	19.2658	18.8997				-1			3	3	3	32.9	32.9	32.9	8.4327	0	12.878	5452200	4	7	2.08664	0.0222418	-2.21911	-4.87478	A0A1D8PM82	A0A1D8PM82	489	Ubiquitin-like modifier HUB1
21.385	21.3266	21.3628	21.3339	21.1327	21.0111	21.3581	21.1592				-1			2	2	2	5.3	5.3	5.3	50.197	0	4.1095	2642000	25	2	0.397592	0.566008	-0.344353	-0.94026	A0A1D8PM83	A0A1D8PM83	490	Acetylornithine aminotransferase, mitochondrial
19.4493	19.541	19.8508	20.0435	19.6594	19.5439	19.6137	19.749				-1			5	5	5	6.6	6.6	6.6	156.35	0	16.318	4819500	51	8	0.292423	0.695867	-0.27838	-0.722431	A0A1D8PM92	A0A1D8PM92	492	Nucleocytoplasmic transporter
20.7289	20.8147	20.3875	20.5394	20.3142	20.2024	20.6437	20.352				-1			4	4	4	15.2	15.2	15.2	58.306	0	10.501	7845200	30	5	1.48797	0.0525276	-1.66111	-3.21252	A0A1D8PM94	A0A1D8PM94	494	Methylmalonate-semialdehyde dehydrogenase (CoA acylating)
18.7647	18.651	18.7583	19.0539	19.0655	18.8177	18.7247	18.979				-1			2	2	2	5.5	5.5	5.5	54.764	0.0030979	3.5558	2857200	25	4	0.817881	0.191716	-0.801847	-1.76629	A0A1D8PMA9	A0A1D8PMA9	496	Uncharacterized protein
20.3615	20.3976	20.3734	20.5038	20.3671	20.1482	20.3775	20.3397				-1			11	11	11	33.4	33.4	33.4	68.896	0	36.895	37267000	27	36	0.0200711	0.97891	0.00830142	0.0602638	A0A1D8PMB3	A0A1D8PMB3	498	Xylulokinase
19.5155	19.6461	19.5881	19.5543	19.4284	19.3104	19.5832	19.431				-1			10	10	10	27.1	27.1	27.1	70.866	0	19.759	22026000	38	20	1.10706	0.0971896	0.427412	2.35426	A0A1D8PMB7	A0A1D8PMB7	499	Oxidative DNA demethylase
19.0565	19.0355	19.0413	18.1581	18.9455	17.4777	19.0444	18.1937				-1			8	8	8	25.9	25.9	25.9	59.588	0	22.525	20850000	33	25	0.101873	0.911116	0.049778	0.283432	A0A1D8PMB8	A0A1D8PMB8	500	Aspartokinase
20.3999	20.5098	20.5526	21.8558	21.0949	20.9544	20.4874	21.3017				-1			4	4	4	7.5	7.5	7.5	108.2	0	8.8349	3814900	52	7	0.153196	0.853727	-0.0894655	-0.410088	A0A1D8PMC9	A0A1D8PMC9	501	Oxidant-induced cell-cycle arrest protein 5
20.9886	21.0375	21.0678	20.9643	21.1148	21.0248	21.0313	21.0346				-1			3	3	3	5.8	5.8	5.8	113.98	0.0013038	3.9831	2381400	48	5	0.629749	0.301604	0.115175	1.39835	A0A1D8PMD5	A0A1D8PMD5	503	Uncharacterized protein
20.1572	20.2975	20.1769	19.8667	20.2861	20.1267	20.2105	20.0932				-1			5	5	5	11.9	11.9	11.9	75.868	0	9.157	5169200	35	10	0.453124	0.490123	-0.144936	-1.05171	A0A1D8PME0	A0A1D8PME0	504	I-AAA protease
20.0098	20.124	20.105	18.9745	20.0661	20.4648	20.0796	19.8351				-1			10	10	10	84.6	84.6	84.6	16.478	0	56.225	67771000	8	52	0.435794	0.509428	1.51015	1.01713	A0A1D8PMF8	A0A1D8PMF8	506	Calmodulin
18.7954	19.004	19.0663	19.0436	19.2962	18.9405	18.9552	19.0934				-1			3	3	3	12.5	12.5	12.5	30.986	0	4.956	9291400	18	6	0.427058	0.520529	0.785697	0.999628	A0A1D8PMG0	A0A1D8PMG0	507	Nif3p
18.6054	18.6347	18.6526	18.6842	18.5801	18.422	18.6309	18.5621				-1			15	15	15	37.2	37.2	37.2	76.072	0	58.388	80383000	36	65	0.809988	0.194631	-0.0857474	-1.75072	A0A1D8PMH6	A0A1D8PMH6	508	Tryptophan synthase
22.0371	21.9839	21.9435	22.7216	21.8253	21.6747	21.9882	22.0739				-1			16	16	16	50.7	50.7	50.7	49.577	0	43.157	44384000	30	45	2.98189	0.00354098	1.24894	8.51701	A0A1D8PMH8	A0A1D8PMH8	509	Glutamate dehydrogenase
20.2075	19.9713	19.8459	20.2346	20.249	20.1097	20.0082	20.1977				-1			4	4	4	12.2	12.2	12.2	58.546	0	6.9812	5065700	23	12	0.530708	0.389482	0.439373	1.20493	A0A1D8PMJ1	A0A1D8PMJ1	511	Genetic interactor of prohibitins 3, mitochondrial
19.7859	19.7757	19.6432	19.5044	19.6377	19.4713	19.7349	19.5378				-1			2	2	2	11	11	11	40.473	0.003096	3.5456	5670200	21	3	2.86626	0.00465753	-1.92654	-7.94261	A0A1D8PMM8	A0A1D8PMM8	515	PKS_ER domain-containing protein
19.5129	19.8855	19.7171	20.2721	20.2603	19.7328	19.7052	20.0884				-1			5	5	5	14.5	14.5	14.5	72.254	0	8.6009	9781700	28	11	0.0425079	0.962757	0.0540899	0.124723	A0A1D8PMN4	A0A1D8PMN4	516	Syntaxin-binding protein
19.6688	19.4245	19.7578	19.3345	20.0431	19.3077	19.617	19.5618				-1			9	9	9	28.4	28.4	28.4	60.666	0	32.041	28063000	26	35	0.490824	0.44198	0.192204	1.12645	A0A1D8PMN9	A0A1D8PMN9	517	Chaperonin-containing T-complex subunit
22.7456	22.7569	22.6724	23.04	22.596	22.6784	22.725	22.7714				-1			6	6	6	25.9	25.9	25.9	47.516	0	27.546	13456000	24	12	0.632534	0.300948	-0.619031	-1.40377	A0A1D8PMP0	A0A1D8PMP0	518	Oye32p
19.6392	19.6525	19.9489	19.2221	20.232	19.9296	19.7469	19.7946				-1			11	11	11	28.6	28.6	28.6	72.459	0	51.218	24037000	40	34	2.21211	0.0171026	-0.532003	-5.28818	A0A1D8PMP1	A0A1D8PMP1	519	Glycerol-3-phosphate dehydrogenase
19.6026	19.5819	19.7638	19.647	19.7819	17.6653	19.6494	19.0314				-1			12	12	12	49.1	49.1	49.1	47.729	0	65.627	43508000	22	45	0.356613	0.612836	0.0700633	0.856636	A0A1D8PMQ4	A0A1D8PMQ4	520	Proteasome regulatory particle base subunit
20.7461	20.3311	20.3593	16.9148	19.5435	19.9426	20.4788	18.8003				-1			5	5	5	28.7	28.7	28.7	39.481	0	9.908	6461100	16	14	1.32688	0.061922	-0.668133	-2.8349	A0A1D8PMR2	A0A1D8PMR2	521	Anthranilate phosphoribosyltransferase
20.1513	19.4483	19.6936	19.3324	19.9369	19.46	19.7644	19.5764				-1			9	9	9	39.2	39.2	39.2	35.593	0	68.962	25001000	16	36	0.306402	0.675802	0.339	0.752051	A0A1D8PMT6	A0A1D8PMT6	523	Coatomer subunit epsilon
19.4674	19.5622	19.3974	18.8167	19.766	19.6391	19.4757	19.4073				-1			3	3	3	19.3	19.3	19.3	30.216	0	6.2617	8406200	13	5	1.01688	0.119317	1.70443	2.16649	A0A1D8PMT8	A0A1D8PMT8	524	Mitochondrial 54S ribosomal protein MRPL1
20.4838	20.5258	20.6714	20.5102	20.3528	20.2314	20.5604	20.3648				-1			8	8	8	61.5	61.5	61.5	22.873	0	118.92	66295000	13	54	2.47099	0.0106897	0.670399	6.23019	A0A1D8PMU2	A0A1D8PMU2	525	Transmembrane protein 177
24.0416	23.8207	23.7687	23.2891	23.6234	23.5401	23.877	23.4842				-1			15	15	15	52.1	52.1	52.1	60.903	0	86.75	81576000	21	59	1.52338	0.0508317	0.468555	3.29887	A0A1D8PMU8	A0A1D8PMU8	527	Importin subunit alpha
21.2943	20.8699	20.507	20.0884	19.8298	20.2714	20.8904	20.0632				-1			17	17	17	32.7	32.7	32.7	81.698	0	46.477	63297000	36	54	1.88034	0.0267488	0.462375	4.24866	A0A1D8PMV9	A0A1D8PMV9	528	Threonine--tRNA ligase
18.2996	18.2984	18.2343	17.3802	17.8177	18.0461	18.2774	17.748				-1			8	8	8	78	78	78	15.851	0	323.31	380130000	8	121	0.213498	0.792846	0.0839856	0.549901	A0A1D8PMW6	A0A1D8PMW6	529	Cofilin
23.4448	23.1393	23.0249	22.4142	22.6721	22.8571	23.203	22.6478				-1			9	9	9	38	38	38	38.679	0	72.815	23585000	22	13	0.731026	0.233602	-1.17294	-1.59579	A0A1D8PMX7	A0A1D8PMX7	530	Ifg3p
18.4689	17.2244	18.5679	18.4154	18.6429	18.4945	18.087	18.5176				-1			10	10	10	37.2	37.2	37.2	57.403	0	24.878	20266000	29	26	0.314428	0.665332	-0.0854664	-0.76895	A0A1D8PN01	A0A1D8PN01	531	Sam51p
22.9663	22.8364	22.5554	22.5142	22.0679	22.1955	22.786	22.2592				-1			5	5	5	15.5	15.5	15.5	75.464	0	16.248	13093000	30	15	0.284475	0.707286	0.165396	0.705481	A0A1D8PN05	A0A1D8PN05	532	Nrd1 complex RNA-binding subunit
22.7007	22.0871	21.8698	22.0093	21.5832	22.5116	22.2192	22.0347				-1			4	4	4	8.5	8.5	8.5	74.072	0	5.2324	4252000	38	4	0.745435	0.227047	-0.743018	-1.62396	A0A1D8PN11	A0A1D8PN11	533	Uncharacterized protein
21.1031	21.0389	21.0467	21.249	21.0493	21.068	21.0629	21.1221				-1			4	4	4	8.4	8.4	8.4	86.331	0	26.074	4161300	49	8	0.431277	0.515354	0.680374	1.00808	A0A1D8PN34	A0A1D8PN34	534	Mitochondrial group I intron splicing factor CCM1
19.0887	17.952	18.6445	19.0705	18.9026	18.8953	18.5617	18.9561				-1			3	3	3	11.9	11.9	11.9	41.344	0	5.75	6031600	18	5	0.36639	0.598043	0.12009	0.876712	A0A1D8PN37	A0A1D8PN37	535	Uncharacterized protein
20.8902	20.9174	20.8503	20.2659	20.7934	20.599	20.8859	20.5527				-1			11	11	11	30.9	30.9	30.9	76.943	0	143.66	43978000	40	39	0.7173	0.241625	-0.175908	-1.56897	A0A1D8PN45	A0A1D8PN45	537	Dynamin-like GTPase
22.4933	22.4643	22.3185	22.4674	22.7946	22.627	22.4253	22.6297				-1			3	3	3	17.9	17.9	17.9	27.54	0.003681	3.447	5208600	15	4	0.376293	0.589045	-0.302279	-0.896965	A0A1D8PN46	A0A1D8PN46	538	5-demethoxyubiquinone hydroxylase, mitochondrial
23.2285	23.3811	23.2565	23.0426	22.2612	22.1673	23.2887	22.4903				-1			6	6	6	14.1	14.1	14.1	97.186	0	18.056	11817000	43	10	0.0261482	0.981617	0.0189521	0.0780078	A0A1D8PN56	A0A1D8PN56	540	ER membrane protein complex subunit 1
19.2752	19.2393	19.3393	19.3512	19.2435	18.8903	19.2846	19.1617				-1			8	8	8	18.3	18.3	18.3	69.762	0	12.363	15482000	31	15	0.357569	0.611709	0.0595029	0.858603	A0A1D8PN61	A0A1D8PN61	541	Non-specific serine/threonine protein kinase
18.9167	19.0297	18.8976	19.305	19.2354	19.0075	18.948	19.1826				-1			2	2	2	8.1	8.1	8.1	60.93	0	4.861	4453500	20	8	1.01613	0.119556	-1.5436	-2.16494	A0A1D8PN68	A0A1D8PN68	542	NEDD8-activating enzyme E1 regulatory subunit
21.9028	21.8993	21.8562	22.3255	21.6081	21.6763	21.8861	21.87				-1			13	13	13	60.6	60.6	60.6	17.6	0	91.547	224240000	10	82	1.38623	0.0579733	0.453602	2.97125	A0A1D8PN83	A0A1D8PN83	543	Ribosomal 40S subunit protein S11A
23.5174	23.6748	23.5831	23.17	23.5965	23.6093	23.5918	23.4586				-1			3	3	3	11.7	11.7	11.7	58.21	0	5.1466	4400600	24	6	0.0437063	0.961771	-0.0378151	-0.128088	A0A1D8PN84	A0A1D8PN84	544	Mitochondrial-processing protease subunit alpha
19.7713	19.8001	20.0447	20.6845	20.175	20.0668	19.872	20.3088				-1			18	18	18	40.7	40.7	40.7	65.949	0	127.84	137940000	36	107	1.4615	0.0529971	-0.424054	-3.14879	A0A1D8PN90	A0A1D8PN90	546	Hsp90 cochaperone
20.6548	20.7084	20.4999	19.7981	20.4599	20.1706	20.621	20.1429				-1			8	8	8	16.2	16.2	16.2	90.172	0	15.165	14221000	51	17	1.1364	0.0902049	0.596802	2.41641	A0A1D8PNA3	A0A1D8PNA3	547	Peptide alpha-N-acetyltransferase complex A subunit
20.6457	20.8459	20.7621	20.8211	20.8819	20.6252	20.7512	20.7761				-1			10	10	10	50.9	50.9	50.9	36.726	0	46.327	34558000	17	45	0.302147	0.679807	0.0794029	0.74306	A0A1D8PNA8	A0A1D8PNA8	548	Proteasome regulatory particle lid subunit
24.6758	24.2097	24.0674	23.7026	23.8435	23.9687	24.3176	23.8382				-1			3	3	3	19.6	19.6	19.6	24.345	0	6.7846	8333600	9	8	0.0687978	0.937823	0.0321369	0.196912	A0A1D8PNB1	A0A1D8PNB1	549	Uncharacterized protein
20.4372	20.5795	20.7525	20.8595	20.1085	20.5376	20.5897	20.5019				-1			7	7	7	17.2	17.2	17.2	69.607	0	11.83	11844000	36	6	0.684338	0.260201	-0.225148	-1.50468	A0A1D8PNB3	A0A1D8PNB3	550	Electron transfer flavoprotein-ubiquinone oxidoreductase
19.9746	19.9333	20.0145	19.0925	19.8723	19.7187	19.9742	19.5612				-1			6	6	6	63	63	63	13.324	0	105.74	105250000	8	59	0.00853134	0.990606	-0.0141786	-0.0259402	A0A1D8PNC7	A0A1D8PNC7	551	Hsp12p
24.657	24.5971	24.4576	24.6841	24.476	24.5039	24.5706	24.5547				-1			5	5	5	33.5	33.5	33.5	31.527	0	56.041	40479000	17	40	0.128935	0.878179	0.0522385	0.351237	A0A1D8PNC8	A0A1D8PNC8	552	Proteasome subunit beta
24.8684	24.8038	24.7142	25.2277	24.7574	24.7407	24.7955	24.9086				-1			6	6	6	31.2	31.2	31.2	37.48	0	14.575	11188000	17	12	0.31043	0.669215	-0.0774212	-0.760541	A0A1D8PND7	A0A1D8PND7	554	Uncharacterized protein
22.0356	22.1511	22.1102	23.2121	22.4828	22.4063	22.099	22.7004				-1			8	8	8	23.6	23.6	23.6	62.832	0	31.154	30256000	20	29	1.30123	0.0646081	0.2515	2.7769	A0A1D8PND9	A0A1D8PND9	555	Coatomer subunit delta
24.0956	24.0372	23.9741	23.2391	23.7047	23.6755	24.0357	23.5398				-1			19	19	19	50.6	50.6	50.6	66.318	0	87.584	91937000	33	77	0.823745	0.189817	-0.419938	-1.77787	A0A1D8PNE5	A0A1D8PNE5	556	Uncharacterized protein
21.7975	21.8059	21.6835	21.4249	21.5858	21.7785	21.7623	21.5964				-1			9	9	9	32.1	32.1	32.1	46.64	0	50.967	32288000	23	23	0.675717	0.265161	0.66118	1.48788	A0A1D8PNF5	A0A1D8PNF5	557	Translation initiation factor eIF5
20.1118	20.0374	20.0577	20.6249	20.3969	20.2504	20.069	20.424				-1			3	3	3	8.5	8.5	8.5	90.059	0.0031289	3.6418	5461000	39	5	0.695129	0.254223	-1.26276	-1.52572	A0A1D8PNG5	A0A1D8PNG5	560	Utp13p
20.8123	20.9611	20.8242	21.2076	20.6924	20.6836	20.8659	20.8612				-1			12	12	12	36.8	36.8	36.8	54.621	0	42.219	40147000	27	33	1.32841	0.0619118	-0.535299	-2.83838	A0A1D8PNG6	A0A1D8PNG6	561	UDP-N-acetylglucosamine diphosphorylase
21.3084	21.2566	21.2192	22.1843	20.9854	20.9357	21.2614	21.3685				-1			24	24	24	71.2	71.2	71.2	57.688	0	193.2	166920000	27	131	2.35239	0.0124	-0.386202	-5.78285	A0A1D8PNG9	A0A1D8PNG9	562	Threonine synthase
19.5399	19.3581	19.3732	19.3509	19.5152	19.4311	19.4237	19.4324				-1			6	6	6	19.2	19.2	19.2	55.231	0	24.121	19107000	25	18	2.54295	0.00718519	1.79475	6.51555	A0A1D8PNH4	A0A1D8PNH4	563	Proline dehydrogenase
17.9569	18.4539	18.1313	17.8931	18.8958	17.3518	18.1807	18.0469				-1			19	19	19	67.9	67.9	67.9	42.383	0	323.31	343320000	22	167	1.13097	0.091698	-0.432519	-2.40486	A0A1D8PNK3	A0A1D8PNK3	564	D-xylose reductase
19.319	19.3903	19.557	19.253	19.7573	20.0147	19.4221	19.675				-1			32	17	17	77.8	45.9	45.9	47.466	0	323.31	145010000	26	121	1.18689	0.0819438	0.63412	2.5247	A0A1D8PNN8	A0A1D8PNN8	566	Cam1-1p
21.2398	21.3148	21.3593	21.7731	21.4034	21.2868	21.3046	21.4878				-1			9	9	9	30.9	30.9	30.9	60.518	0	62.72	25758000	28	24	0.256271	0.742197	0.11713	0.644622	A0A1D8PNP4	A0A1D8PNP4	567	Uncharacterized protein
20.4462	20.5143	20.6691	20.4544	20.3547	20.1887	20.5432	20.3326				-1			2	2	2	3	3	3	84.389	0	4.4448	5785600	43	12	0.151139	0.856884	0.0669359	0.405162	A0A1D8PNP6	A0A1D8PNP6	568	Nucleoporin
19.4756	19.464	18.9095	19.571	19.4129	19.5195	19.283	19.5011				-1			3	3	3	50.4	50.4	50.4	14.171	0	14.788	9047300	7	6	0.230281	0.770818	-0.235608	-0.587448	A0A1D8PNP9	A0A1D8PNP9	569	Sm-like protein
23.3927	23.1584	22.8477	22.5769	17.9145	22.8887	23.1329	21.1267				-1			6	6	6	44.8	44.8	44.8	11.609	0	323.31	156920000	5	64	0.793437	0.201347	0.330222	1.71813	A0A1D8PNQ6	A0A1D8PNQ6	570	40S ribosomal protein S25
19.7028	19.7587	19.5908	19.7281	19.8355	19.7923	19.6841	19.7853				-1			7	7	7	51.6	51.6	51.6	21.255	0	69.751	25740000	14	25	1.69083	0.0407203	-0.824021	-3.7254	A0A1D8PNS0	A0A1D8PNS0	571	Guanylate kinase
20.2053	20.3325	20.2831	20.476	20.1043	17.0669	20.2736	19.2157				-1			7	7	7	15.1	15.1	15.1	110.32	0	10.927	12426000	51	12	1.69533	0.0402471	-0.268068	-3.7373	A0A1D8PNS3	A0A1D8PNS3	572	Mtr10p
20.7174	20.7221	20.6132	20.9809	19.789	18.3381	20.6842	19.7027				-1			9	9	9	33.8	33.8	33.8	54.382	0	30.589	27193000	13	17	1.54547	0.048	-3.75328	-3.35338	A0A1D8PNW1	A0A1D8PNW1	575	Putative glucan endo-1\3-beta-D-glucosidase
21.9117	21.7912	21.6545	22.2344	22.0054	21.9351	21.7858	22.0583				-1			12	12	12	52.1	52.1	52.1	33.147	0	41.069	31829000	16	32	1.60415	0.0431806	-3.07386	-3.50072	A0A1D8PNY6	A0A1D8PNY6	577	Sfc1p
20.0566	19.9241	20.5578	19.6088	20.7538	20.2122	20.1795	20.1916				-1			2	2	2	13.4	13.4	13.4	35.719	0.0031017	3.5691	4139900	16	6	1.16234	0.0855514	1.05674	2.47184	A0A1D8PNY8	A0A1D8PNY8	578	Ubiquitin carboxyl-terminal hydrolase
18.9727	18.8826	18.8724	18.7448	19.123	18.993	18.9093	18.9536				-1			3	3	3	51.7	51.7	51.7	9.6517	0	9.313	9693200	5	9	0.527168	0.393894	-0.684585	-1.19799	A0A1D8PP03	A0A1D8PP03	579	Uncharacterized protein
19.7258	19.9449	20.1269	19.5396	19.9261	20.0989	19.9325	19.8549				-1			3	3	3	4.6	4.6	4.6	148.45	0	4.694	2048100	62	4	0.0152747	0.983864	0.014281	0.0461004	A0A1D8PP04	A0A1D8PP04	580	Bromo domain-containing protein
19.3827	18.9041	18.9619	18.5724	19.7123	20.545	19.0829	19.6099				-1			5	5	5	47.8	47.8	47.8	10.115	0	305.02	92328000	4	53	1.24741	0.0729258	0.603303	2.65694	A0A1D8PP14	A0A1D8PP14	582	Ribosomal 60S subunit protein L43A
17.0198	17.5848	17.7638	17.233	17.6932	17.8692	17.4561	17.5985				-1			17	17	17	35.4	35.4	35.4	84.963	0	177.01	62471000	47	49	0.381679	0.582728	0.184638	0.907947	A0A1D8PP21	A0A1D8PP21	583	Methionine--tRNA ligase
19.9985	19.9722	20.2149	19.9804	20.1239	20.1458	20.0619	20.0834				-1			3	3	3	5.2	5.2	5.2	83.537	0	6.8372	3323400	42	7	0.25509	0.741789	-0.168155	-0.642046	A0A1D8PP33	A0A1D8PP33	584	Uncharacterized protein
21.9845	21.8411	21.7464	22.3072	21.7944	21.8023	21.8573	21.968				-1			34	34	32	80.4	80.4	78.7	67.942	0	323.31	534170000	31	249	3.91107	0	-1.30275	-14.7574	A0A1D8PP39	A0A1D8PP39	585	Aamy domain-containing protein
18.7868	18.7849	18.8745	18.8703	20.0089	19.1646	18.8154	19.3479				-1			28	28	24	72	72	62	36.909	0	323.31	4683400000	21	908	3.1082	0	0.941895	9.18757	A0A1D8PP43	A0A1D8PP43	586	Adh1p
20.8768	20.7239	20.6256	20.7923	20.6768	20.4675	20.7421	20.6456				-1			22	22	22	75.4	75.4	75.4	47.944	0	323.31	397720000	21	201	0.0201407	0.979622	0.00427246	0.0604682	A0A1D8PP59	A0A1D8PP59	587	Ubiquinol--cytochrome-c reductase subunit
21.777	21.5355	21.3551	21.4736	20.9839	21.2677	21.5559	21.2417				-1			8	8	8	52.3	52.3	52.3	25.753	0	89.687	48447000	15	28	0.0814789	0.925855	-0.0410169	-0.230605	A0A1D8PP67	A0A1D8PP67	588	Riboflavin synthase
20.4023	20.415	20.4213	20.3865	20.3825	20.1138	20.4129	20.2942				-1			8	8	8	29.5	29.5	29.5	53.294	0	183.08	40656000	22	39	0.0293604	0.979306	-0.047664	-0.0872987	A0A1D8PP77	A0A1D8PP77	589	Proteasome regulatory particle lid subunit
18.4301	17.9853	18.1576	19.8691	18.4641	20.5303	18.191	19.6212				-1			6	6	6	23.1	23.1	23.1	45.796	0	12.478	18612000	18	17	0.129901	0.87729	0.0413704	0.353613	A0A1D8PP79	A0A1D8PP79	590	Uncharacterized protein
20.3571	20.5181	20.9768	20.2086	20.98	20.7747	20.6173	20.6544				-1			8	8	8	18.5	18.5	18.5	84.91	0	13.409	10139000	42	12	0.141754	0.867589	-0.0481993	-0.382543	A0A1D8PP94	A0A1D8PP94	591	Vid27p
19.3008	19.3597	19.3838	18.3788	19.3014	19.1114	19.3481	18.9306				-1			11	11	11	70.1	70.1	70.1	21.804	0	92.625	150460000	14	86	2.20332	0.01745	-0.597359	-5.25837	A0A1D8PPA5	A0A1D8PPA5	592	Het1p
22.9823	23.1416	23.1041	23.5206	23.1437	23.1246	23.076	23.263				-1			3	3	3	13.5	13.5	13.5	46.502	0	4.1912	3808000	18	7	0.374808	0.591048	0.220171	0.893935	A0A1D8PPA8	A0A1D8PPA8	593	2-aminoadipate transaminase
16.9372	19.0844	17.5899	19.4751	19.2673	19.5977	17.8705	19.4467				-1			7	7	7	38.8	38.8	38.8	30.673	0	48.705	25952000	13	37	1.28609	0.0666291	-0.257933	-2.74291	A0A1D8PPB1	A0A1D8PPB1	594	Ardp
19.0394	19.2447	19.1685	18.5342	19.0544	18.6446	19.1509	18.7444				-1			4	4	4	35.5	35.5	35.5	12.339	0	6.9753	10414000	4	12	0.671886	0.267953	-0.303994	-1.48042	A0A1D8PPB2	A0A1D8PPB2	595	Uncharacterized protein
19.6298	19.7961	19.6064	20.0089	19.803	20.0151	19.6775	19.9424				-1			8	8	8	52.3	52.3	52.3	16.946	0	97.864	189450000	9	99	1.28973	0.0664245	0.383324	2.75106	A0A1D8PPE0	A0A1D8PPE0	599	Ribosomal 40S subunit protein S13
19.4512	19.11	19.8656	18.8202	19.7307	19.3847	19.4756	19.3118				-1			3	3	3	29.4	29.4	29.4	15.684	0	8.5272	7011600	7	11	0.890289	0.165316	-1.23812	-1.91004	A0A1D8PPG2	A0A1D8PPG2	602	ADF-H domain-containing protein
19.432	20.1046	20.1428	20.1542	19.4588	19.6478	19.8931	19.7536				-1			24	24	24	73.8	73.8	73.8	44.848	0	323.31	732460000	21	347	1.18254	0.0831931	-0.219639	-2.5153	A0A1D8PPG7	A0A1D8PPG7	603	Ketol-acid reductoisomerase, mitochondrial
24.5692	24.3573	24.2484	23.7641	23.832	24.1327	24.3917	23.9096				-1			4	4	4	9.7	9.7	9.7	99.925	0	7.6451	9854600	50	14	0.758155	0.222615	0.149855	1.64887	A0A1D8PPH3	A0A1D8PPH3	604	Uncharacterized protein
23.5471	23.2809	23.1984	22.7176	23.0566	22.9705	23.3421	22.9149				-1			8	8	8	36.1	36.1	36.1	33.036	0	50.393	30631000	17	26	0.092577	0.917521	-0.133595	-0.259551	A0A1D8PPI6	A0A1D8PPI6	605	Cip1p
19.5207	19.2255	19.3083	18.5942	19.0501	16.5948	19.3515	18.0797				-1			3	3	3	15.9	15.9	15.9	41.008	0	7.0219	9565700	18	11	0.843964	0.181502	0.489229	1.81787	A0A1D8PPJ1	A0A1D8PPJ1	606	Cic1p
19.2702	19.3399	19.8898	18.1703	19.9827	19.2636	19.5	19.1389				-1			11	11	9	42.3	42.3	35.9	46.088	0	32.226	32427000	23	31	3.94213	0	1.16253	15.0277	A0A1D8PPK1	A0A1D8PPK1	608	Ebp1p
19.7569	20.0457	20.3365	19.835	20.4694	20.3168	20.0463	20.2071				-1			6	6	6	2.2	2.2	2.2	437.98	0	8.7324	23292000	215	7	0.349333	0.625065	-1.38136	-0.84163	A0A1D8PPL1	A0A1D8PPL1	609	Histone acetyltransferase
23.1907	22.8516	22.7361	22.1796	22.4456	22.5662	22.9262	22.3971				-1			10	10	10	54.2	54.2	54.2	14.956	0	323.31	218590000	6	80	1.66692	0.0413086	0.502685	3.66256	A0A1D8PPN6	A0A1D8PPN6	610	Ribosomal 60S subunit protein L32
19.8782	20.113	20.0513	19.9703	20.0927	19.7764	20.0141	19.9465				-1			13	13	13	31	31	31	50.701	0	38.521	50294000	23	44	2.02652	0.023873	0.444469	4.68572	A0A1D8PPQ1	A0A1D8PPQ1	611	Tif3p
20.6864	20.9098	20.9498	20.7109	20.9261	20.8337	20.8487	20.8235				-1			4	4	4	27.1	27.1	27.1	26.186	0	5.2381	6189800	15	5	0.865124	0.175974	0.546282	1.85988	A0A1D8PPR2	A0A1D8PPR2	612	2-deoxyglucose-6-phosphatase
18.9094	18.8273	18.1194	19.2172	18.9924	18.9274	18.6187	19.0457				-1			11	11	11	59.9	59.9	59.9	33.191	0	68.12	76728000	18	63	2.53246	0.00818182	-0.544229	-6.47326	A0A1D8PPR4	A0A1D8PPR4	613	Yhm1p
22.2174	22.2374	22.1472	22.9988	22.1508	22.2131	22.2007	22.4542				-1			5	5	5	32.9	32.9	32.9	17.688	0	10.007	16112000	11	15	1.34627	0.0610558	-1.35626	-2.8791	A0A1D8PPR5	A0A1D8PPR5	614	Hch1p
18.7557	18.6677	18.6143	18.7506	18.7186	18.6406	18.6792	18.7032				-1			7	7	7	50	50	50	15.842	0	305.69	240450000	5	89	1.68937	0.0404106	0.560646	3.72155	A0A1D8PPS1	A0A1D8PPS1	615	Ribosomal 60S subunit protein L25
18.7936	18.6231	18.6847	18.8098	18.8217	18.4698	18.7005	18.7005				-1			46	46	46	40.7	40.7	40.7	188.4	0	323.31	210750000	86	183	1.10656	0.096996	0.180078	2.35318	A0A1D8PPS9	A0A1D8PPS9	616	Clathrin heavy chain (Fragment)
19.4373	19.154	19.3137	19.0418	17.7373	19.0985	19.3017	18.6259				-1			7	7	7	46	46	46	14.474	0	105.67	117480000	9	87	0.877793	0.170748	0.300962	1.88511	A0A1D8PPT5	A0A1D8PPT5	618	Ribosomal 60S subunit protein L23B
19.3599	19.5077	19.6016	17.3893	19.4006	17.8908	19.4898	18.2269				-1			22	22	22	36.2	36.2	36.2	106.16	0	75.709	65395000	52	66	1.71272	0.0389881	0.220936	3.78352	A0A1D8PPV5	A0A1D8PPV5	619	Coatomer subunit beta
21.7993	21.6046	21.4756	21.6315	21.2628	21.1924	21.6265	21.3622				-1			7	7	7	58.1	58.1	58.1	19.652	0	229.18	55823000	7	31	0.62543	0.303945	-1.00263	-1.38993	A0A1D8PPV6	A0A1D8PPV6	620	Uncharacterized protein
23.0275	22.8062	22.8639	22.7709	22.4507	22.5135	22.8992	22.5783				-1			6	6	6	23.2	23.2	23.2	54.696	0	14.85	14402000	23	18	0.383556	0.580218	0.156417	0.911768	A0A1D8PPW1	A0A1D8PPW1	621	Mitochondrial 37S ribosomal protein RSM23
19.0857	19.3487	19.4422	18.8955	19.5709	19.185	19.2922	19.2172				-1			5	5	5	20.1	20.1	20.1	52.889	0	9.3044	11512000	26	8	0.482931	0.449207	-1.02221	-1.11085	A0A1D8PPW7	A0A1D8PPW7	622	NAD(+) diphosphatase
19.9538	19.8297	20.0613	17.4784	19.9305	17.4328	19.9483	18.2806				-1			14	14	14	66.5	66.5	66.5	43.767	0	158.8	94081000	19	51	1.44491	0.052678	-1.25798	-3.1092	A0A1D8PPW9	A0A1D8PPW9	623	Aminomethyltransferase
18.7158	19.1235	19.0365	18.2664	19.3093	18.6341	18.9586	18.7366				-1			9	9	9	22.7	22.7	22.7	71.619	0	14.76	13828000	31	15	0.603005	0.321742	0.438102	1.34624	A0A1D8PPX2	A0A1D8PPX2	624	Signal recognition particle subunit SRP72
19.8926	19.5855	19.6963	19.461	19.658	19.5702	19.7248	19.5631				-1			15	15	15	56.6	56.6	56.6	37.748	0	289.17	166900000	17	103	2.77954	0.0043038	0.861969	7.53505	A0A1D8PPX6	A0A1D8PPX6	625	NAD(P)-binding protein
24.463	24.2058	23.9758	23.5566	23.7613	23.8771	24.2149	23.7317				-1			5	5	5	14.4	14.4	14.4	71.356	0	8.0769	8748100	16	6	0.355487	0.613647	0.314403	0.854317	A0A1D8PPY6	A0A1D8PPY6	626	Uncharacterized protein
19.3066	17.0207	17.5644	21.8232	19.6347	22.393	17.9639	21.2836				-1			17	17	17	38.9	38.9	38.9	72.036	0	119.81	77598000	38	82	0.50494	0.421802	-0.07967	-1.15429	A0A1D8PPY8	A0A1D8PPY8	627	Fimbrin
19.5779	19.7011	19.5549	20.0342	19.5243	19.4063	19.6113	19.6549				-1			3	3	3	27.1	27.1	27.1	12.433	0	6.3283	7429300	6	8	0.0142568	0.985025	-0.0157312	-0.043076	A0A1D8PPZ0	A0A1D8PPZ0	628	NADH dehydrogenase [ubiquinone] 1 beta subcomplex subunit 9
23.44	23.6296	23.4478	22.7357	23.0701	23.329	23.5058	23.0449				-1			5	5	5	6.1	6.1	6.1	125.58	0	11.009	5771600	60	7	0.918528	0.154309	-0.906787	-1.96663	A0A1D8PQ06	A0A1D8PQ06	629	Metalloendopeptidase
20.7254	20.5173	20.4814	21.3648	20.8639	20.9653	20.5747	21.0647				-1			4	4	4	5.9	5.9	5.9	121.61	0	5.579	3476300	55	4	0.444826	0.500655	-0.373353	-1.03517	A0A1D8PQ25	A0A1D8PQ25	631	DNA-directed DNA polymerase
21.6935	21.2309	21.0319	20.5215	17.9319	20.867	21.3188	19.7735				-1			18	18	18	80.1	80.1	80.1	38.254	0	278.22	216210000	19	134	3.15297	0	-0.779373	-9.43673	A0A1D8PQ26	A0A1D8PQ26	632	Adenosine kinase
20.6776	21.2547	21.0433	20.9132	20.2259	20.724	20.9918	20.621				-1			3	3	3	46	46	46	6.7477	0	10.913	27210000	3	13	0.00290455	0.997121	0.00308863	0.00888769	A0A1D8PQ38	A0A1D8PQ38	633	Uncharacterized protein
20.2312	20.2911	20.2941	19.8158	20.5254	20.5128	20.2721	20.2847				-1			4	4	4	22.2	22.2	22.2	32.803	0	7.7425	6124500	18	8	0.00821637	0.989805	-0.00375557	-0.0249913	A0A1D8PQ42	A0A1D8PQ42	634	Ayr2p
19.6698	19.7339	19.9181	19.7006	19.6887	19.2427	19.774	19.544				-1			11	11	11	57	57	57	33.653	0	64.038	89599000	16	56	1.82158	0.0301883	0.767601	4.08143	A0A1D8PQ54	A0A1D8PQ54	635	Diaminopimelate epimerase-like protein
21.6314	21.6246	21.4812	21.8912	21.615	21.5968	21.5791	21.701				-1			11	11	11	44	44	44	40.626	0	166.41	64726000	16	64	2.27395	0.0128732	0.288792	5.50186	A0A1D8PQ55	A0A1D8PQ55	636	RNA-binding protein rnc1
22.2263	22.4124	23.1892	23.0903	22.1525	22.112	22.6093	22.4516				-1			3	3	3	6.3	6.3	6.3	97.261	0	4.2553	4108300	49	7	0.832885	0.185818	-0.197987	-1.79594	A0A1D8PQ56	A0A1D8PQ56	637	Leucine--tRNA ligase
19.5566	19.5912	19.7718	19.7803	19.9683	19.9794	19.6398	19.9093				-1			5	5	5	26	26	26	42.003	0	15.069	17371000	16	17	1.03044	0.114102	0.336384	2.19443	A0A1D8PQ57	A0A1D8PQ57	638	Bifunctional AP-4-A phosphorylase/ADP sulfurylase
20.5071	20.4297	20.6867	20.2709	20.793	20.3938	20.5412	20.4859				-1			24	24	24	52.2	52.2	52.2	78.618	0	163.39	89605000	36	83	1.35178	0.06089	0.331181	2.89172	A0A1D8PQ59	A0A1D8PQ59	639	1,4-alpha-glucan-branching enzyme
21.2803	21.083	21.266	20.8176	21.4263	21.123	21.2098	21.1223				-1			2	2	2	15.2	15.2	15.2	33.589	0	7.0473	4990200	18	4	0.444447	0.501087	0.160219	1.03441	A0A1D8PQ62	A0A1D8PQ62	640	Uncharacterized protein
20.4376	20.4661	20.4522	20.4174	19.9809	20.1363	20.452	20.1782				-1			7	7	7	43.4	43.4	43.4	23.871	0	78.938	45484000	10	43	1.18761	0.0821212	-0.646993	-2.52627	A0A1D8PQ94	A0A1D8PQ94	643	Hsp90 cochaperone
23.7217	23.4334	23.4624	22.8573	23.2373	23.1537	23.5392	23.0828				-1			9	9	9	24.1	24.1	24.1	89.142	0	13.367	19342000	43	12	0.021686	0.979475	0.0194219	0.0650008	A0A1D8PQA2	A0A1D8PQA2	644	Linker nucleoporin
19.3776	19.3825	19.2444	19.6778	19.2054	19.2504	19.3348	19.3778				-1			8	8	8	31	31	31	37.685	0	19.008	16170000	18	19	0.0641096	0.942714	-0.0425847	-0.184278	A0A1D8PQA6	A0A1D8PQA6	645	AMP-activated serine/threonine-protein kinase regulatory subunit
17.6259	17.5969	17.7578	17.5422	18.3043	17.191	17.6602	17.6791				-1			21	21	21	46.9	46.9	46.9	79.825	0	207.98	121200000	38	92	1.50967	0.0506542	-0.433757	-3.26527	A0A1D8PQB4	A0A1D8PQB4	646	Dipeptidyl peptidase 3
22.8864	22.9332	22.8979	22.2013	22.7226	22.9535	22.9058	22.6258				-1			3	3	3	2.1	2.1	2.1	220.89	0	24.222	7377600	14	10	0.337765	0.639726	-0.453098	-0.817682	A0A1D8PQB9	A0A1D8PQB9	647	Agglutinin-like protein 4
20.0517	20.0348	19.7812	20.743	19.7965	19.8284	19.9559	20.1226				-1			6	6	6	30.9	30.9	30.9	39.079	0	31.773	28248000	8	23	0.522058	0.39941	0.122815	1.18796	A0A1D8PQC2	A0A1D8PQC2	648	Phosphatidylinositol-binding protein
20.1461	20.062	20.0658	21.2134	20.1033	20.5322	20.0913	20.6163				-1			6	6	6	11.3	11.3	11.3	67.084	0	9.3527	11243000	31	7	0.305301	0.676537	0.099411	0.749727	A0A1D8PQC8	A0A1D8PQC8	650	Uncharacterized protein
20.1971	19.9057	19.8055	19.6062	20.0499	19.5891	19.9694	19.7484				-1			6	6	6	4.7	4.7	4.7	228.52	0	11.47	10015000	104	10	0.532907	0.38776	0.211757	1.20925	A0A1D8PQD2	A0A1D8PQD2	651	CCR4-NOT core subunit
19.0222	18.5131	18.5163	18.6184	18.792	18.5273	18.6839	18.6459				-1			7	7	7	62.5	62.5	62.5	25.456	0	63.725	36354000	9	43	0.814756	0.193925	-0.419485	-1.76012	A0A1D8PQD4	A0A1D8PQD4	652	E2 ubiquitin-conjugating enzyme
20.4974	20.4026	20.2622	19.9562	20.2746	20.0098	20.3874	20.0802				-1			3	3	3	14.7	14.7	14.7	28.398	0	17.263	5783400	14	10	2.05595	0.0229247	-1.12509	-4.77757	A0A1D8PQD7	A0A1D8PQD7	653	Pex11p
20.7609	20.6811	20.5494	20.3934	20.6259	20.5871	20.6638	20.5355				-1			2	2	2	11	11	11	38.529	0	4.8798	4302900	15	4	1.08268	0.101188	-1.09627	-2.30301	A0A1D8PQE3	A0A1D8PQE3	654	PKS_ER domain-containing protein
19.8122	19.8787	19.9276	19.6381	19.8377	19.7641	19.8728	19.7466				-1			4	4	4	17.5	17.5	17.5	41.966	0	6.2986	6304500	17	4	1.26772	0.0702685	0.6939	2.70194	A0A1D8PQE5	A0A1D8PQE5	655	RNA export factor
19.6613	19.8322	19.7242	19.455	19.6957	19.5442	19.7392	19.565				-1			10	10	10	56.8	56.8	56.8	34.343	0	69.211	49017000	14	59	1.36352	0.0592371	-0.406638	-2.9187	A0A1D8PQF9	A0A1D8PQF9	657	Probable electron transfer flavoprotein subunit alpha
21.9347	21.9202	21.8341	22.3697	21.9948	22.1009	21.8963	22.1551				-1			9	9	8	55.8	55.8	49	22.733	0	323.31	314070000	11	75	3.11427	0	-4.80465	-9.22099	A0A1D8PQH5	A0A1D8PQH5	658	Superoxide dismutase
18.7708	18.7968	19.0053	18.6513	19.3208	19.0045	18.8576	18.9922				-1			4	4	4	8.6	8.6	8.6	87.704	0	4.9392	3575000	36	6	1.69022	0.0405649	0.843135	3.72378	A0A1D8PQI1	A0A1D8PQI1	660	Putative zinc metalloprotease
20.1164	20.1033	19.9876	20.5109	19.8372	19.9332	20.0691	20.0938				-1			7	7	7	55.2	55.2	55.2	25.272	0	13.483	28409000	9	25	0.57181	0.354331	-0.272883	-1.28538	A0A1D8PQI4	A0A1D8PQI4	661	Ribulose-phosphate 3-epimerase
21.8054	21.8281	21.82	21.6062	22.0392	22.1135	21.8178	21.9197				-1			3	3	3	26.7	26.7	26.7	20.515	0	7.4716	10288000	8	12	0.811442	0.194693	0.0770295	1.75359	A0A1D8PQJ1	A0A1D8PQJ1	662	RRM domain-containing protein
20.9337	20.5996	17.1323	20.9964	19.4463	20.4042	19.5552	20.2823				-1			9	9	9	16.8	16.8	16.8	108.99	0	34.255	18973000	40	32	0.450025	0.494314	0.207917	1.04554	A0A1D8PQJ7	A0A1D8PQJ7	663	Importin N-terminal domain-containing protein
18.3986	18.3608	18.2067	18.1074	19.7347	19.6553	18.322	19.1658				-1			10	10	10	37.1	37.1	37.1	50.434	0	48.971	68896000	22	55	2.70724	0.00651163	0.53057	7.20962	A0A1D8PQJ8	A0A1D8PQJ8	664	PH domain-containing protein
21.1298	21.0985	21.3016	21.7626	21.3441	21.1152	21.1766	21.4073				-1			9	9	9	38.9	38.9	38.9	40.085	0	25.6	40309000	21	31	0.941658	0.145986	-0.224612	-2.01322	A0A1D8PQK5	A0A1D8PQK5	666	3-isopropylmalate dehydrogenase
19.8602	19.7094	19.766	19.7651	19.4249	19.577	19.7785	19.589				-1			26	26	26	52	52	52	82.587	0	148.33	112320000	40	117	1.08456	0.101185	0.459075	2.30695	A0A1D8PQL8	A0A1D8PQL8	667	Glutamate--tRNA ligase
20.0535	19.8109	19.3572	20.8763	19.3754	21.3317	19.7405	20.5278				-1			5	5	5	25	25	25	49.187	0	46.595	20458000	26	20	0.0977674	0.91408	-0.134932	-0.272924	A0A1D8PQM1	A0A1D8PQM1	668	Single-stranded telomeric DNA-binding/mRNA-binding protein
19.3906	19.4415	19.4119	19.6724	19.435	19.4455	19.4147	19.5176				-1			5	5	5	5.9	5.9	5.9	131.16	0	10.356	7397800	58	18	0.640116	0.295249	0.413419	1.41854	A0A1D8PQM4	A0A1D8PQM4	669	DNA-directed RNA polymerase subunit beta
19.0235	19.3322	18.0016	18.9172	20.4671	18.699	18.7858	19.3611				-1			15	15	15	28.2	28.2	28.2	91.308	0	42.141	57395000	44	48	0.839948	0.181811	-0.0513	-1.80992	A0A1D8PQM9	A0A1D8PQM9	671	Glutamine--tRNA ligase
18.7623	18.7507	18.7163	19.0245	17.2804	18.6767	18.7431	18.3272				-1			5	5	5	62.7	62.7	62.7	7.5227	0	19.371	71140000	4	19	2.08651	0.0221202	0.451175	4.87436	A0A1D8PQN0	A0A1D8PQN0	672	Ribosomal 40S subunit protein S28B
19.4037	19.1424	19.0457	19.2142	19.114	19.1516	19.1973	19.1599				-1			5	5	5	65.1	65.1	65.1	9.9008	0	61.796	62139000	7	35	2.44143	0.0102479	-2.93607	-6.11607	A0A1D8PQN3	A0A1D8PQN3	674	Long-chain fatty acid transporter
19.8211	19.7607	19.9992	19.03	20	19.7238	19.8604	19.5846				-1			50	50	50	77.2	77.2	77.2	102.86	0	323.31	816700000	54	480	2.57997	0.00665306	0.67912	6.66667	A0A1D8PQQ3	A0A1D8PQQ3	675	Alpha-1,4 glucan phosphorylase
20.9134	20.7294	20.6634	20.7126	20.8481	20.7834	20.7688	20.7814				-1			11	11	11	66.9	66.9	66.9	16.99	0	323.31	271320000	9	99	0.959706	0.141348	0.323778	2.04974	A0A1D8PQQ5	A0A1D8PQQ5	676	Ribosomal 40S subunit protein S18B
20.8959	20.825	20.7411	21.8842	21.171	21.1803	20.8207	21.4118				-1			9	9	9	14	14	14	135.9	0	22.323	15419000	56	22	0.186019	0.818813	0.169911	0.487218	A0A1D8PQQ7	A0A1D8PQQ7	677	mRNA-binding protein
24.3513	24.4612	24.1954	24.1413	24.2366	24.1657	24.336	24.1812				-1			5	5	5	27	27	27	31.684	0	29.32	13625000	14	13	0.372167	0.593047	0.103242	0.888537	A0A1D8PQQ9	A0A1D8PQQ9	678	Mitochondrial 54S ribosomal protein YmL6
21.1433	20.9401	20.6696	21.158	20.5061	20.5874	20.9177	20.7505				-1			5	5	5	37.6	37.6	37.6	20.151	0	9.4818	12261000	9	22	0.796098	0.200331	0.233961	1.72336	A0A1D8PQR2	A0A1D8PQR2	680	Mitochondrial 37S ribosomal protein MRPS16
17.3799	17.3632	17.4599	17.5193	17.5446	17.3894	17.401	17.4844				-1			13	13	13	46.5	46.5	46.5	33.272	0	323.31	495470000	12	169	1.43536	0.0540279	0.442345	3.08654	A0A1D8PQS0	A0A1D8PQS0	681	60S acidic ribosomal protein P0
19.7066	19.7336	19.6487	19.6654	19.6916	19.5252	19.6963	19.6274				-1			3	3	3	21.9	21.9	21.9	35.13	0	21.909	7814400	15	14	0.194025	0.809344	0.318246	0.505645	A0A1D8PQT4	A0A1D8PQT4	682	eIF-2B GDP-GTP exchange factor subunit alpha
19.92	19.6472	19.5064	19.5407	19.2692	19.4552	19.6912	19.4217				-1			2	2	2	9.4	9.4	9.4	36.891	0.0082305	3.0174	3049100	15	6	0.607909	0.319422	-0.514044	-1.3558	A0A1D8PQT7	A0A1D8PQT7	684	Uncharacterized protein
21.9523	21.9474	21.8262	22.3857	21.9701	21.8671	21.9086	22.0743				-1			4	4	4	51.1	51.1	51.1	10.42	0	20.435	12370000	5	11	2.14242	0.0200479	-0.485942	-5.05533	A0A1D8PQU3	A0A1D8PQU3	685	L51_S25_CI-B8 domain-containing protein
19.1519	19.0991	19.7311	18.4085	19.4523	19.1871	19.3273	19.016				-1			7	7	7	35.7	35.7	35.7	29.928	0	33.247	22668000	13	27	0.0210492	0.978798	0.00473404	0.0631348	A0A1D8PQW1	A0A1D8PQW1	687	Proteasome core particle subunit alpha 7
19.8027	19.9546	19.9401	21.4827	19.7564	20.19	19.8991	20.4764				-1			6	6	6	14.2	14.2	14.2	54.307	0	18.192	21926000	25	31	0.544349	0.376235	-0.14247	-1.23167	A0A1D8PQW6	A0A1D8PQW6	688	Transcription factor TFIIIC subunit
20.7262	20.595	20.4352	20.7426	20.6641	20.535	20.5855	20.6472				-1			4	4	4	11.7	11.7	11.7	70.691	0	7.4484	5124900	32	9	0.198032	0.805503	-0.222526	-0.514815	A0A1D8PQZ0	A0A1D8PQZ0	690	Coronin
18.1671	18.0378	19.1373	17.5267	19.3275	18.1198	18.4474	18.3247				-1			12	12	12	45.5	45.5	45.5	43.098	0	61.269	65532000	21	46	1.63935	0.0421583	0.394513	3.59093	A0A1D8PR11	A0A1D8PR11	691	Probable metalloprotease ARX1
19.7895	19.7125	19.7962	19.3381	19.7621	19.7203	19.7661	19.6068				-1			6	6	6	53	53	53	19.991	0	25.157	20614000	9	19	3.31686	0	-1.27799	-10.4036	A0A1D8PR39	A0A1D8PR39	692	Ahp2p
21.2173	21.2851	21.5157	21.3533	21.4199	21.3539	21.3394	21.3757				-1			2	2	2	1.6	1.6	1.6	177.58	0.004284	3.4272	2694500	73	4	0.949834	0.14482	0.929668	2.02975	A0A1D8PR42	A0A1D8PR42	693	ATP-binding cassette glutathione S-conjugate transporter
18.8829	18.8658	17.4843	18.5432	19.8799	18.9452	18.411	19.1228				-1			2	2	2	13.8	13.8	13.8	14.706	0.0019145	3.8165	6595300	8	7	0.950606	0.144421	0.25944	2.03131	A0A1D8PR50	A0A1D8PR50	694	U6 snRNA-associated Sm-like protein LSm4
21.0882	21.0509	21.0203	21.0906	21.0109	21.1328	21.0531	21.0781				-1			5	5	5	7.3	7.3	7.3	118.87	0	8.7239	3732800	60	7	0.0483935	0.95705	0.0351493	0.141178	A0A1D8PR64	A0A1D8PR64	695	DNA polymerase
20.0603	19.956	20.2378	19.2161	20.1816	20.0991	20.0847	19.8322				-1			4	4	4	12.2	12.2	12.2	53.969	0	6.6065	8659800	17	9	0.396607	0.566196	0.05616	0.938265	A0A1D8PR80	A0A1D8PR80	697	Ran guanyl-nucleotide exchange factor
19.9637	19.9718	20.2593	19.7637	20.0885	19.7491	20.0649	19.8671				-1			5	5	5	17.2	17.2	17.2	18.553	0	21.848	34802000	10	30	0.83626	0.184198	0.369097	1.80261	A0A1D8PR93	A0A1D8PR93	698	Histone H1
20.8287	20.7426	20.7131	20.5671	21.0058	20.9936	20.7615	20.8555				-1			3	3	3	9.3	9.3	9.3	70.074	0	7.0687	6107700	29	8	1.6255	0.042	0.185523	3.55526	A0A1D8PR98	A0A1D8PR98	699	Lmo1p
20.9637	20.9441	20.743	20.7282	20.8726	20.6277	20.8836	20.7428				-1			25	25	25	52.8	52.8	52.8	62.906	0	147.39	230120000	30	156	0.205368	0.797275	-0.0959816	-0.531517	A0A1D8PR99	A0A1D8PR99	700	Protein disulfide-isomerase
17.5881	20.0415	20.3313	21.3839	21.7083	21.0366	19.3203	21.3763				-1			3	3	3	33.1	33.1	33.1	18.037	0	7.7009	18218000	9	8	0.541894	0.377341	0.190788	1.22686	A0A1D8PRA1	A0A1D8PRA1	701	Mitochondrial 54S ribosomal protein YmL49
21.6543	21.764	21.767	21.3223	21.6527	21.4332	21.7284	21.4694				-1			3	3	3	15.5	15.5	15.5	35.314	0	5.6414	2961300	16	5	1.7934	0.0322747	-0.779353	-4.00288	A0A1D8PRB0	A0A1D8PRB0	703	Aldo-keto reductase superfamily protein
19.2112	19.209	19.303	18.8606	19.3286	19.0325	19.2411	19.0739				-1			18	17	17	52.7	51.3	51.3	54.366	0	116.04	112230000	30	86	0.479054	0.453879	-0.174798	-1.10318	A0A1D8PRB3	A0A1D8PRB3	704	Serine hydroxymethyltransferase
17.4448	17.6031	17.6936	17.2356	18.2285	17.3709	17.5805	17.6116				-1			4	4	4	17.9	17.9	17.9	41.095	0	9.9098	13448000	18	13	1.24894	0.0722432	0.234736	2.66031	A0A1D8PRB4	A0A1D8PRB4	705	Uncharacterized protein
17.8948	17.7209	17.6815	17.5018	18.1845	17.5351	17.7657	17.7404				-1			5	5	5	31.6	31.6	31.6	22.651	0	43.816	35905000	8	41	0.111161	0.900156	-0.0324942	-0.306981	A0A1D8PRB6	A0A1D8PRB6	706	Proteasome core particle subunit beta 3
19.9906	19.9574	20.4748	20.4858	21.0887	20.9844	20.141	20.853				-1			12	12	12	30.3	30.3	30.3	61.043	0	53.322	77964000	21	67	0.265268	0.728625	-0.175004	-0.664161	A0A1D8PRC2	A0A1D8PRC2	707	Carboxypeptidase
19.6599	19.7618	19.8703	20.5847	19.9214	19.821	19.764	20.1091				-1			9	9	9	26.6	26.6	26.6	69.605	0	21.051	20295000	35	20	1.18186	0.083015	0.604545	2.51385	A0A1D8PRE9	A0A1D8PRE9	710	Imidazole glycerol phosphate synthase hisHF
19.4363	19.3795	19.3245	20.1746	19.7712	19.6064	19.3801	19.8507				-1			4	4	4	39.3	39.3	39.3	19.129	0	78.635	27251000	7	17	2.77668	0.00425	0.70376	7.52193	A0A1D8PRF3	A0A1D8PRF3	711	UPF0303 protein
19.0153	18.7783	19.4125	18.3937	19.8877	19.3148	19.0687	19.1988				-1			16	16	16	25.9	25.9	25.9	120.85	0	85.043	36077000	58	54	1.27238	0.0687796	0.144792	2.71232	A0A1D8PRF5	A0A1D8PRF5	713	Sla2p
21.2308	21.0851	21.342	21.4436	21.3247	21.1016	21.2193	21.29				-1			7	7	7	26.5	26.5	26.5	44.567	0	13.877	13948000	23	14	0.419112	0.532402	0.182142	0.983674	A0A1D8PRG0	A0A1D8PRG0	715	54S ribosomal protein L2, mitochondrial
20.4545	20.5612	20.4025	20.3913	20.4206	20.1332	20.4728	20.315				-1			5	5	5	30.3	30.3	30.3	29.882	0	112.19	91305000	14	44	0.686277	0.259336	0.0784849	1.50846	A0A1D8PRG4	A0A1D8PRG4	717	Mam33p
19.429	19.6875	20.3438	18.5923	20.0633	19.4199	19.8201	19.3585				-1			3	3	3	38	38	38	10.78	0	323.31	181120000	2	46	0.269998	0.725556	0.313918	0.674386	A0A1D8PRG5	A0A1D8PRG5	718	Ribosomal protein P1B
20.6165	20.0312	19.9583	20.0399	20.2822	20.4707	20.202	20.2643				-1			4	4	4	13.4	13.4	13.4	52.109	0	18.404	14436000	13	11	0.118355	0.891273	-0.0860812	-0.325019	A0A1D8PRH0	A0A1D8PRH0	719	Proteinase B
23.8692	23.3868	23.3846	23.0166	23.2083	23.5706	23.5469	23.2651				-1			2	2	2	6.9	6.9	6.9	70.582	0.0025141	3.6809	3420600	33	6	0.153602	0.854071	-0.154034	-0.411059	A0A1D8PRH1	A0A1D8PRH1	720	Hsp70 family ATPase
23.4636	23.1962	23.1579	22.5923	22.9923	22.9995	23.2726	22.8614				-1			9	9	9	43.5	43.5	43.5	31.41	0	32.658	30316000	13	32	0.0211057	0.97942	-0.00439262	-0.0633003	A0A1D8PRH6	A0A1D8PRH6	721	Proteasome core particle subunit alpha 6
20.7828	20.873	21.2333	17.9099	22.0962	20.7926	20.963	20.2662				-1			2	2	2	8.6	8.6	8.6	48.339	0.001297	3.9388	8711000	26	6	1.0875	0.101106	-1.87225	-2.31312	A0A1D8PRI0	A0A1D8PRI0	722	Nicotinate phosphoribosyltransferase
23.9205	23.8388	23.7336	22.9397	23.4405	23.4763	23.831	23.2855				-1			3	3	3	4.2	4.2	4.2	114	0.0019157	3.8167	3586600	49	5	0.530389	0.38954	0.310048	1.20431	A0A1D8PRI4	A0A1D8PRI4	723	Kap120p
22.1381	22.0912	22.0102	21.7993	22.1268	22.0526	22.0798	21.9929				-1			13	13	13	57.3	57.3	57.3	39.335	0	123.11	47450000	18	43	0.660574	0.278545	-0.488598	-1.45838	A0A1D8PRJ1	A0A1D8PRJ1	725	PALP domain-containing protein
23.6029	23.3764	23.2992	22.7371	22.8672	23.3484	23.4261	22.9842				-1			4	4	4	24.6	24.6	24.6	31.079	0	25.773	23025000	13	23	0.982853	0.132109	0.35701	2.09681	A0A1D8PRJ6	A0A1D8PRJ6	726	Translation initiation factor eIF2 subunit beta
19.3897	19.109	19.0156	19.2965	19.2183	19.1811	19.1714	19.232				-1			2	2	2	8.6	8.6	8.6	46.806	0.0096811	2.7657	2598300	16	3	0.558921	0.3639	0.190517	1.26019	A0A1D8PRK5	A0A1D8PRK5	727	TauD domain-containing protein
20.2187	20.3126	20.1614	20.0266	20.2285	20.1303	20.2309	20.1285				-1			5	5	5	37.1	37.1	37.1	28.209	0	8.9095	7510000	15	9	2.48366	0.00970435	0.544456	6.27964	A0A1D8PRK7	A0A1D8PRK7	728	Catechol O-methyltransferase
19.2377	19.3065	19.4094	19.8602	19.5831	19.3088	19.3179	19.5841				-1			8	8	8	49.3	49.3	49.3	25.184	0	30.871	24485000	14	23	0.0750865	0.930945	-0.0592136	-0.213706	A0A1D8PRL3	A0A1D8PRL3	730	NAD(P)-bd_dom domain-containing protein
18.4034	17.4206	18.3631	17.9305	18.2234	18.103	18.0624	18.0856				-1			10	9	9	15.1	14.4	14.4	111.27	0	20.09	16565000	57	23	0.615403	0.315022	0.241344	1.3704	A0A1D8PRL4	A0A1D8PRL4	731	Mis12p
23.4037	23.1936	23.1177	22.8465	23.0631	22.9784	23.2383	22.9626				-1			6	6	6	27.5	27.5	27.5	42.9	0	9.6007	14584000	21	12	5.0864	0	-0.59383	-29.1937	A0A1D8PRL6	A0A1D8PRL6	732	Acetyl-CoA C-acyltransferase
19.6532	19.675	19.5227	19.7526	19.8602	19.6487	19.617	19.7538				-1			9	9	9	7.7	7.7	7.7	209.94	0	12.925	17839000	85	12	0.0964874	0.912874	0.105843	0.269636	A0A1D8PRM4	A0A1D8PRM4	733	Uncharacterized protein
19.3032	19.5721	19.3304	18.7227	19.2336	19.6728	19.4019	19.2097				-1			3	3	3	23.5	23.5	23.5	11.272	0	6.4705	18789000	7	10	0.0463923	0.960126	-0.0669524	-0.135603	A0A1D8PRM5	A0A1D8PRM5	734	F1F0 ATP synthase subunit f
21.3916	22.1663	22.1778	22.9487	21.6464	21.9028	21.9119	22.166				-1			32	32	32	81.9	81.9	81.9	60.978	0	323.31	488290000	32	264	0.878729	0.170928	-0.919884	-1.88697	A0A1D8PRM7	A0A1D8PRM7	735	Phosphoenolpyruvate carboxykinase (ATP)
17.4625	18.0363	19.2501	19.2165	19.2912	19.042	18.2496	19.1832				-1			10	10	10	18.4	18.4	18.4	86.101	0	20.141	18524000	39	32	1.45033	0.0528736	-0.184912	-3.12212	A0A1D8PRP8	A0A1D8PRP8	740	3-isopropylmalate dehydratase
19.3683	19.0779	17.6993	19.9872	19.1989	19.5636	18.7152	19.5832				-1			3	3	3	16.3	16.3	16.3	26.271	0	6.7979	6020500	16	6	0.684844	0.259968	0.238848	1.50567	A0A1D8PRP9	A0A1D8PRP9	741	Mitochondrial 54S ribosomal protein YmL16
19.5039	19.3662	19.5453	19.4547	19.4117	19.2964	19.4718	19.3876				-1			14	14	14	63.6	63.6	63.6	32.923	0	90.225	82201000	16	81	2.104	0.0219218	-0.854333	-4.93043	A0A1D8PRQ1	A0A1D8PRQ1	742	Phosphoribosylaminoimidazole-succinocarboxamide synthase
21.6016	21.6312	21.7292	22.1488	21.8438	21.7268	21.654	21.9065				-1			9	9	9	40.7	40.7	40.7	29.472	0	127.35	36953000	14	26	2.80797	0.00447368	-2.65991	-7.66654	A0A1D8PRQ2	A0A1D8PRQ2	743	Protein vip1
22.3831	22.4382	22.4359	22.4458	22.0207	21.8932	22.4191	22.1199				-1			6	6	6	51.9	51.9	51.9	24.206	0	98.143	54038000	11	60	1.45431	0.0534884	-0.505038	-3.13159	A0A1D8PRQ3	A0A1D8PRQ3	744	Ran GTPase-binding protein
19.0322	18.9132	19.2131	18.6958	19.3619	19.0026	19.0528	19.0201				-1			4	4	4	6.3	6.3	6.3	104.07	0	8.2399	8156700	56	8	2.0357	0.024	0.338116	4.71422	A0A1D8PRR3	A0A1D8PRR3	746	Trehalase
21.0618	21.0335	21.1386	22.0586	21.322	21.5014	21.078	21.6273				-1			9	9	9	29.2	29.2	29.2	56.141	0	20.86	16091000	34	30	0.398955	0.563819	0.084809	0.94302	A0A1D8PRR4	A0A1D8PRR4	747	Trans-hexaprenyltranstransferase
18.8266	18.6762	18.9433	18.5653	18.8838	18.7175	18.8154	18.7222				-1			14	14	14	59.4	59.4	59.4	46.095	0	71.28	69399000	23	60	0.321787	0.659024	-0.171469	-0.784381	A0A1D8PRR5	A0A1D8PRR5	748	Argininosuccinate synthase
19.5111	19.8003	19.4335	20.0342	19.3264	19.1123	19.5816	19.491				-1			59	59	59	42.9	42.9	42.9	253.42	0	323.31	328520000	114	328	0.680126	0.26264	-0.20201	-1.49647	A0A1D8PRR7	A0A1D8PRR7	749	Acetyl-CoA carboxylase
20.1094	20.4415	20.4019	20.086	20.1255	21.0539	20.3176	20.4218				-1			23	23	23	36.3	36.3	36.3	124.03	0	137.06	74450000	55	83	0.0998034	0.912452	0.02996	0.278143	A0A1D8PRR9	A0A1D8PRR9	750	Exportin
20.2098	20.2072	20.1499	20.5184	20.2843	19.9906	20.189	20.2644				-1			6	6	6	41.6	41.6	41.6	20.118	0	12.981	22071000	10	16	0.0226936	0.97964	0.00789515	0.0679481	A0A1D8PRU4	A0A1D8PRU4	753	Actin-related protein 2/3 complex subunit 4
22.0647	21.9779	21.8795	22.3141	21.9903	21.7453	21.9741	22.0166				-1			14	14	14	66.7	66.7	66.7	32.119	0	323.31	191510000	15	103	0.295865	0.690384	-0.0952435	-0.729748	A0A1D8PRY3	A0A1D8PRY3	754	ATP synthase subunit gamma
19.0988	19.1633	19.3367	18.7029	19.2085	17.7166	19.1996	18.5427				-1			3	3	3	42.1	42.1	42.1	9.8933	0	8.9765	10727000	5	11	0.0902955	0.917738	-0.115426	-0.25364	A0A1D8PRY9	A0A1D8PRY9	756	Protein transport protein Sec61 subunit beta
20.1206	20.2512	20.1901	20.1904	19.9599	19.6771	20.1873	19.9425				-1			3	3	3	7.5	7.5	7.5	64.479	0	4.443	4580600	28	7	0.0028336	0.996651	-0.00168483	-0.0086713	A0A1D8PRZ8	A0A1D8PRZ8	757	Type 2C protein phosphatase
24.4622	24.6001	24.5063	24.6665	24.5955	24.436	24.5229	24.566				-1			7	7	7	17	17	17	58.95	0	14.094	9166700	29	14	0.215219	0.790306	0.0723546	0.553775	A0A1D8PS03	A0A1D8PS03	758	Anthranilate synthase
19.7457	19.3602	19.5887	19.2264	19.9838	18.8667	19.5649	19.359				-1			9	9	9	71.6	71.6	71.6	23.556	0	263.68	103150000	13	83	1.93955	0.02464	-0.432993	-4.42196	A0A1D8PS11	A0A1D8PS11	759	Orotate phosphoribosyltransferase
21.3229	21.463	21.2692	21.6579	21.4943	21.6308	21.3517	21.5943				-1			37	37	37	46.9	46.9	46.9	125.41	0	193.55	166570000	63	160	0.196471	0.806824	0.0329126	0.511246	A0A1D8PS12	A0A1D8PS12	760	Leucine--tRNA ligase
19.8475	19.9212	19.6884	19.5968	19.4658	19.2825	19.819	19.4484				-1			6	6	6	29.6	29.6	29.6	41.463	0	14.011	10042000	22	8	1.62131	0.0418947	-0.403167	-3.54453	A0A1D8PS15	A0A1D8PS15	761	Protein phosphatase regulator
21.2772	21.3556	21.2853	22.1147	21.6524	21.5863	21.3061	21.7845				-1			18	18	18	41.9	41.9	41.9	66.836	0	113.7	71171000	32	74	0.213178	0.79254	-0.0535615	-0.54918	A0A1D8PS16	A0A1D8PS16	762	Phenylalanine--tRNA ligase
18.8336	18.9653	19.0605	18.9915	17.2085	19.6365	18.9531	18.6122				-1			4	4	4	6.3	6.3	6.3	116.83	0	7.8351	10745000	49	4	0.0858793	0.922371	-0.0195344	-0.24214	A0A1D8PS32	A0A1D8PS32	763	Uncharacterized protein
19.4759	19.574	19.728	19.6624	20.2633	19.9345	19.5926	19.9534				-1			14	14	14	58.4	58.4	58.4	25.387	0	85.082	49553000	14	38	0.976924	0.135004	0.199263	2.08473	A0A1D8PS38	A0A1D8PS38	764	H(+)-transporting V1 sector ATPase subunit E
18.1512	18.0265	18.2258	17.5767	18.249	18.0847	18.1345	17.9701				-1			15	15	15	57.7	57.7	57.7	35.702	0	323.31	346430000	13	143	2.56378	0.00626923	0.591134	6.6002	A0A1D8PS45	A0A1D8PS45	765	Adh5p
19.9635	20.0423	20.0409	20.5011	20.2977	20.1882	20.0156	20.329				-1			5	5	5	32.3	32.3	32.3	27.632	0	7.8693	7420700	14	8	0.857001	0.178169	-1.45505	-1.84374	A0A1D8PS50	A0A1D8PS50	767	Ras family GTPase
23.924	23.5518	23.4581	23.0149	23.1999	23.3988	23.6446	23.2046				-1			19	19	19	62.9	62.9	62.9	39.008	0	206.58	131800000	19	92	0.319198	0.662511	-0.333783	-0.77896	A0A1D8PS56	A0A1D8PS56	768	Omega-class glutathione transferase
19.0985	19.3583	19.3847	19.1881	19.2188	19.0423	19.2805	19.1497				-1			2	2	2	3.4	3.4	3.4	90.268	0	4.7573	2576300	33	4	0.690565	0.256898	0.223373	1.51682	A0A1D8PS60	A0A1D8PS60	769	VPS9 domain-containing protein
18.872	18.8694	18.7892	18.7703	18.6118	18.4693	18.8435	18.6171				-1			29	29	26	69.4	69.4	65	46.311	0	323.31	334660000	24	160	1.5889	0.0435811	-2.24907	-3.46207	A0A1D8PS79	A0A1D8PS79	770	Isocitrate dehydrogenase [NADP]
21.2613	21.4891	21.4142	20.9525	21.6399	21.3922	21.3882	21.3282				-1			4	4	4	22.6	22.6	22.6	43.262	0	4.5821	5675300	18	5	0.445713	0.499395	0.124301	1.03694	A0A1D8PSA4	A0A1D8PSA4	771	E1 ubiquitin-activating protein
18.7917	18.8699	18.9796	18.8482	18.9811	19.1788	18.8804	19.0027				-1			30	30	30	73.4	73.4	73.4	61.841	0	323.31	268280000	26	180	0.315429	0.66517	-0.184305	-0.771053	A0A1D8PSA9	A0A1D8PSA9	772	Phosphoglucomutase (alpha-D-glucose-1,6-bisphosphate-dependent)
20.3178	20.1264	20.0608	20.2051	20.1268	20.0485	20.1683	20.1268				-1			6	6	6	10.1	10.1	10.1	91.473	0	8.0735	6490900	33	9	0.416123	0.535222	-0.0827058	-0.977663	A0A1D8PSB0	A0A1D8PSB0	773	AP-1 complex subunit gamma
20.4421	20.6269	20.6168	21.3331	20.8341	20.7989	20.562	20.9887				-1			7	7	7	45	45	45	16.663	0	58.197	158750000	9	69	1.67058	0.041618	0.504878	3.67214	A0A1D8PSC5	A0A1D8PSC5	775	Ribosomal 60S subunit protein L28
21.5779	21.6506	21.8106	21.208	21.9202	21.5669	21.6797	21.565				-1			12	12	12	42.3	42.3	42.3	40.931	0	103.41	86569000	21	57	1.72538	0.0397742	0.313576	3.81742	A0A1D8PSC8	A0A1D8PSC8	776	Arc1p
19.8507	19.4698	17.6828	19.8262	19.3438	19.4321	19.0011	19.534				-1			4	4	4	18.8	18.8	18.8	44.924	0	6.0065	7473000	22	6	0.644549	0.292072	0.42525	1.42717	A0A1D8PSD0	A0A1D8PSD0	777	Protein DOM34 homolog
18.1043	17.9474	18.507	17.7684	18.5481	18.0572	18.1862	18.1245				-1			8	8	8	40.1	40.1	40.1	37.086	0	29.85	30926000	20	32	0.127221	0.879842	-0.0452779	-0.347014	A0A1D8PSE0	A0A1D8PSE0	778	Uncharacterized protein
21.0109	20.989	21.0042	20.2482	20.7529	20.7096	21.0013	20.5702				-1			8	8	8	60.8	60.8	60.8	15.996	0	18.354	29789000	10	27	1.81962	0.02992	-0.687895	-4.07593	A0A1D8PSE1	A0A1D8PSE1	779	Mlc1p
19.7374	19.483	19.6672	19.0876	19.8082	19.1615	19.6292	19.3524				-1			13	13	13	67.9	67.9	67.9	38.491	0	319.43	116660000	14	80	2.87485	0.00472222	-0.93132	-7.98403	A0A1D8PSE7	A0A1D8PSE7	780	Ifr2p
18.7882	18.8108	19.0918	19.2054	19.2718	18.8094	18.8969	19.0955				-1			4	4	4	12.3	12.3	12.3	61.658	0	8.2818	5847100	17	10	0.195618	0.808259	0.266506	0.509294	A0A1D8PSH1;Q5A001	A0A1D8PSH1;Q5A001	781	Hxt5p;MFS domain-containing protein
19.0332	19.244	19.5013	18.6006	19.5439	19.0453	19.2595	19.0633				-1			26	26	26	66.2	66.2	66.2	52.001	0	323.31	1015600000	23	240	1.6628	0.0416148	-2.22476	-3.65178	A0A1D8PSH3	A0A1D8PSH3	782	Citrate synthase
19.2635	19.1805	19.2197	19.1851	19.2359	19.1941	19.2212	19.205				-1			9	9	9	25.3	25.3	25.3	67.33	0	15.54	31094000	30	14	0.141811	0.868196	-0.0927162	-0.382681	A0A1D8PSI3	A0A1D8PSI3	783	Uncharacterized protein
20.6742	20.715	20.7102	20.489	20.8614	20.7185	20.6998	20.6896				-1			14	14	14	24.9	24.9	24.9	91.529	0	26.435	24418000	45	15	1.141	0.0903868	-0.68959	-2.42621	A0A1D8PSJ6	A0A1D8PSJ6	786	Vacuolar transporter chaperone
21.2058	20.9762	20.5921	20.5033	20.9092	20.4993	20.9247	20.6373				-1			5	5	5	16.9	16.9	16.9	76.585	0	12.682	17091000	31	14	0.60348	0.32202	-0.238761	-1.34717	A0A1D8PSM6	A0A1D8PSM6	790	Protein-transporting protein
17.9859	17.9971	17.8905	17.6945	18.0412	17.9306	17.9578	17.8888				-1			2	2	2	19	19	19	27.505	0.0097198	2.7785	1688600	11	2	0.103845	0.908413	-0.184478	-0.288458	A0A1D8PSP6	A0A1D8PSP6	792	Ribosylnicotinamide kinase
25.155	25.3085	25.3212	24.3396	25.1991	25.144	25.2616	24.8942				-1			14	14	14	46.1	46.1	46.1	42.731	0	157.86	75046000	21	61	0.151033	0.856447	-0.0681426	-0.404909	A0A1D8PSQ3	A0A1D8PSQ3	793	Type I HSP40 co-chaperone
23.4026	23.6202	23.5673	22.8505	23.2829	23.3221	23.53	23.1518				-1			13	13	13	27.9	27.9	27.9	81.256	0	44.174	34916000	41	25	0.140765	0.867454	0.0515194	0.380145	A0A1D8PSR2	A0A1D8PSR2	794	tRNA (Cytosine-5-)-methyltransferase
19.4392	19.292	19.2791	19.6841	19.6732	19.3263	19.3368	19.5612				-1			6	6	6	37.2	37.2	37.2	27.443	0	26.988	34482000	15	21	0.207922	0.797764	-0.0480035	-0.537307	A0A1D8PSS4	A0A1D8PSS4	796	Proteasome core particle subunit alpha 4
21.9228	22.034	22.0227	21.9063	22.0908	21.5708	21.9932	21.856				-1			2	2	2	24.5	24.5	24.5	11.47	0	6.0582	3636700	6	4	0.184445	0.819619	-0.477385	-0.483576	A0A1D8PST6	A0A1D8PST6	797	Uncharacterized protein
19.436	19.6701	19.6331	19.1425	19.5916	19.3057	19.5797	19.3466				-1			3	3	3	42.1	42.1	42.1	11.059	0	16.027	13743000	7	15	3.15944	0	-2.1523	-9.47327	A0A1D8PST9	A0A1D8PST9	798	Tubulin-specific chaperone A
24.4239	24.4595	24.4032	23.6975	24.094	24.1314	24.4288	23.9743				-1			9	9	9	46.1	46.1	46.1	31.275	0	62.111	30860000	14	36	0.731988	0.234316	0.431318	1.59766	A0A1D8PSU2	A0A1D8PSU2	799	Pyridoxal 5-phosphate synthase
21.3826	21.4838	21.5175	21.3306	21.5809	21.3211	21.4613	21.4109				-1			26	26	26	77.7	77.7	77.7	27.271	0	323.31	470210000	17	276	1.42209	0.0541967	0.523996	3.05517	A0A1D8PSV5	A0A1D8PSV5	800	Ribosomal 40S subunit protein S3
17.8482	17.854	17.8915	18.9409	17.8471	17.8388	17.8646	18.2089				-1			4	4	4	14.4	14.4	14.4	49.704	0	9.4234	12351000	16	10	0.0451279	0.96027	0.00805918	0.13207	A0A1D8PSW1	A0A1D8PSW1	801	Peroxisomal membrane protein PEX14
18.1178	17.9817	17.3274	17.6265	18.6458	17.9898	17.809	18.0873				-1			13	13	13	42.4	42.4	42.4	53.378	0	37.713	40852000	24	47	0.0846877	0.923051	0.0374991	0.239024	A0A1D8PSX0	A0A1D8PSX0	804	V-type proton ATPase subunit H
17.4358	18.7622	17.6046	18.9948	19.9973	19.7938	17.9342	19.5953				-1			12	12	12	45.3	45.3	45.3	41.693	0	51.534	54005000	16	51	2.08719	0.0223646	0.535556	4.87651	A0A1D8PSY1	A0A1D8PSY1	805	Glutamine synthetase
17.3815	16.717	18.2314	18.0694	18.4705	18.1955	17.4433	18.2451				-1			14	14	14	47.4	47.4	47.4	48.502	0	84.846	94791000	19	83	1.9639	0.0245482	0.430039	4.49469	A0A1D8PSZ0	A0A1D8PSZ0	806	Ife2p
20.1858	20.4634	20.5387	20.2334	20.3975	20.5321	20.396	20.3877				-1			13	13	13	94.5	94.5	94.5	21.174	0	323.31	288180000	9	122	1.36934	0.0585625	0.251098	2.93214	A0A1D8PT02	A0A1D8PT02	807	Flavodoxin-like fold family protein
19.4722	19.8704	19.8035	19.4369	19.4052	19.0217	19.7154	19.288				-1			5	5	5	34	34	34	29.783	0	36.789	54486000	12	44	3.76945	0	0.695457	13.5837	A0A1D8PT03	A0A1D8PT03	808	Flavodoxin-like fold family protein
20.2523	20.2122	20.378	19.9774	20.5497	20.1661	20.2808	20.2311				-1			4	4	4	26.2	26.2	26.2	32.009	0	7.0588	13485000	15	11	0.191381	0.810878	-0.0969493	-0.499574	A0A1D8PT04	A0A1D8PT04	809	Mitochondrial 2-oxodicarboxylate carrier
17.9215	17.8892	17.9556	18.4224	17.9291	17.6833	17.9221	18.0116				-1			12	10	10	24.4	23.4	23.4	85.924	0	34.353	33593000	39	38	1.21045	0.0802031	0.640325	2.57587	A0A1D8PT27	A0A1D8PT27	810	Aconitate hydratase, mitochondrial
17.7376	17.9482	17.896	17.8311	17.6495	17.7557	17.8606	17.7454				-1			23	23	23	57.1	57.1	57.1	54.44	0	267.75	235890000	26	131	1.59645	0.0430884	-0.791871	-3.48117	A0A1D8PT56	A0A1D8PT56	811	Adenylosuccinate lyase
18.5863	18.8802	18.9759	18.8372	19.0879	18.9521	18.8141	18.9591				-1			7	7	7	34.1	34.1	34.1	42.372	0	16.814	16222000	21	13	0.339823	0.63711	0.0927499	0.821952	A0A1D8PT60	A0A1D8PT60	812	Actin-related protein 2/3 complex subunit
21.6699	21.5215	21.461	17.0774	21.3951	21.6494	21.5508	20.0407				-1			6	6	6	38.1	38.1	38.1	18.529	0	30.727	15864000	9	8	0.412014	0.542981	-1.38039	-0.969389	A0A1D8PT83	A0A1D8PT83	815	Uncharacterized protein
20.1352	19.7639	19.9108	20.0234	17.5978	19.8316	19.9366	19.1509				-1			2	2	2	5.4	5.4	5.4	51.052	0	5.9309	3678000	25	10	0.755033	0.223761	0.134517	1.64275	A0A1D8PT92	A0A1D8PT92	817	Uncharacterized protein
20.8582	20.9582	20.8349	20.919	21.0262	20.9634	20.8838	20.9695				-1			26	26	26	81.2	81.2	81.2	44.52	0	323.31	311060000	29	187	1.80501	0.030887	-0.795569	-4.03511	A0A1D8PTB5	A0A1D8PTB5	819	Succinate--CoA ligase [ADP-forming] subunit beta, mitochondrial
18.2508	18.3683	18.5621	17.2562	18.3961	18.2109	18.3937	17.9544				-1			2	2	2	45.9	45.9	45.9	8.1071	0	52.733	20565000	3	25	2.92696	0.00332308	-3.92782	-8.2396	A0A1D8PTB8	A0A1D8PTB8	820	Copper metallochaperone
18.9846	18.686	19.2458	18.1227	19.4222	19.2092	18.9721	18.918				-1			52	52	50	36.6	36.6	35.6	244.64	0	260.26	183100000	123	224	0.342592	0.633017	0.0835342	0.82769	A0A1D8PTD1	A0A1D8PTD1	822	Bifunctional carbamoylphosphate synthetase/aspartate transcarbamylase
19.9966	20.0525	20.184	19.6383	20.1887	19.8294	20.0777	19.8855				-1			3	3	3	7.4	7.4	7.4	89.821	0.0054282	3.2515	5971200	29	4	0.0888385	0.91896	0.0896587	0.249854	A0A1D8PTE4	A0A1D8PTE4	825	Flavin adenine dinucleotide transporter
19.0406	18.7835	19.2659	20.4846	19.2688	19.1936	19.03	19.649				-1			5	5	5	10.8	10.8	10.8	100.36	0	8.9232	7826000	47	9	0.702415	0.248963	-0.0975965	-1.53993	A0A1D8PTI9;A0A1D8PTF4	A0A1D8PTI9;A0A1D8PTF4	827	Rgd3p;Uncharacterized protein
20.239	20.3049	20.2526	20.0574	20.332	20.1969	20.2655	20.1954				-1			16	16	16	55.8	55.8	55.8	48.039	0	116.4	101050000	20	84	0.6317	0.300724	-0.185016	-1.40215	A0A1D8PTH3	A0A1D8PTH3	828	Dihydrolipoyllysine-residue succinyltransferase
18.3482	18.752	18.7368	18.937	19.2918	19.6127	18.6123	19.2805				-1			7	7	7	47.3	47.3	47.3	24.933	0	17.585	26418000	16	21	0.282948	0.710643	-0.148724	-0.702215	A0A1D8PTI2	A0A1D8PTI2	830	Rab family GTPase
20.3846	20.2675	20.7449	19.2966	20.7176	20.3658	20.4657	20.1267				-1			4	4	4	46.3	46.3	46.3	8.9694	0	50.887	65327000	4	34	1.0193	0.118268	0.266527	2.17146	A0A1D8PTI7	A0A1D8PTI7	831	40S ribosomal protein S27
20.2357	19.6087	19.5245	16.9817	19.5272	17.7467	19.7897	18.0852				-1			6	6	6	23.2	23.2	23.2	44.804	0	63.274	31032000	24	41	1.83869	0.0297248	0.410301	4.12963	A0A1D8PTK1	A0A1D8PTK1	832	Chorismate synthase
21.626	21.6703	21.8382	21.0229	21.461	21.2449	21.7115	21.2429				-1			47	47	47	63.3	63.3	63.3	99.917	0	323.31	447780000	56	339	0.929324	0.149911	0.208686	1.98835	A0A1D8PTP9	A0A1D8PTP9	834	Chaperone ATPase
23.8463	24.0049	23.9001	24.1151	23.63	23.7543	23.9171	23.8331				-1			3	3	3	46.4	46.4	46.4	6.6005	0	11.754	26494000	4	16	1.59366	0.0429424	0.427395	3.4741	A0A1D8PTR4	A0A1D8PTR4	836	Ribosomal 40S subunit protein S29A
19.1369	19.2938	19.254	21.8674	19.6262	19.7099	19.2282	20.4012				-1			13	13	13	68.3	68.3	68.3	18.969	0	160.16	131880000	11	86	1.12601	0.091643	-0.647526	-2.39432	A0A1D8PTR7	A0A1D8PTR7	837	Tropomyosin
19.4204	19.4754	19.4108	19.727	19.4812	19.3547	19.4355	19.521				-1			5	5	5	54.6	54.6	54.6	10.858	0	246.87	276840000	4	93	1.63806	0.0420072	0.59253	3.58758	A0A1D8PTS0	A0A1D8PTS0	838	Ribosomal protein P2A
19.4907	19.6582	19.6313	19.0652	19.8504	19.3685	19.5934	19.428				-1			6	6	6	20	20	20	49.348	0	9.67	11143000	22	11	0.391139	0.571638	-0.215097	-0.927178	A0A1D8PTU4	A0A1D8PTU4	840	Uncharacterized protein
18.3563	16.97	18.2952	18.6414	18.4868	18.7224	17.8738	18.6169				-1			18	18	18	61.6	61.6	61.6	27.778	0	136.82	128920000	16	93	1.4531	0.0531792	0.746799	3.12871	A0A1D8PTU7	A0A1D8PTU7	841	Asr2p
18.9963	19.4154	19.2118	17.2031	19.2741	19.1052	19.2078	18.5275				-1			4	4	4	10.5	10.5	10.5	46.249	0	7.1524	9742000	22	6	0.436464	0.509031	-0.11922	-1.01847	A0A1D8PTV0	A0A1D8PTV0	843	Proteasome regulatory particle lid subunit
19.1649	19.3329	19.1081	19.316	19.0038	18.9258	19.202	19.0819				-1			6	6	6	57.5	57.5	57.5	19.201	0	37.751	14324000	7	20	1.46508	0.0533097	0.436553	3.15737	A0A1D8PTV1	A0A1D8PTV1	844	U6 snRNA-associated Sm-like protein LSm1
20.6327	20.8786	20.8233	20.7872	21.0505	21.0247	20.7782	20.9541				-1			17	17	17	46	46	46	49.968	0	292.28	116490000	22	105	0.495923	0.435252	-0.215459	-1.13651	A0A1D8PTV4	A0A1D8PTV4	845	Tubulin alpha chain
18.7973	18.0175	18.7605	19.2693	18.6315	18.5812	18.5251	18.8274				-1			13	13	13	71.8	71.8	71.8	42.406	0	134.13	89440000	16	69	0.170225	0.833029	-0.0610339	-0.450434	A0A1D8PTV7	A0A1D8PTV7	846	Putative cystathionine beta-lyase
19.6905	19.8431	19.9206	19.3547	20.1447	19.898	19.8181	19.7991				-1			31	31	31	50.1	50.1	50.1	91.561	0	150	213620000	41	154	3.22346	0	0.972325	9.84179	A0A1D8PTW2	A0A1D8PTW2	847	SAP domain-containing protein
20.0336	20.1029	20.0323	19.9772	20.1183	19.8948	20.0563	19.9968				-1			15	15	15	55.4	55.4	55.4	49.755	0	216.19	126880000	23	87	0.286056	0.706303	0.0853875	0.708859	A0A1D8PTW6	A0A1D8PTW6	848	Hydroxymethylglutaryl-CoA synthase
17.2071	17.5142	19.4801	19.6569	19.6379	19.5374	18.0671	19.6107				-1			7	7	7	34.4	34.4	34.4	39.011	0	14.47	16507000	21	19	2.54534	0.00732075	-0.961103	-6.52522	A0A1D8PTW9	A0A1D8PTW9	849	Pyridoxine 4-dehydrogenase
23.5702	23.2155	23.1758	22.7182	22.8627	23.0198	23.3205	22.8669				-1			8	8	8	27.4	27.4	27.4	44.323	0	22.39	25633000	18	28	0.594188	0.330034	0.112528	1.32905	A0A1D8PTX1	A0A1D8PTX1	850	Actin-related protein 2
19.1655	19.2936	19.2405	18.8322	19.1544	19.8264	19.2332	19.271				-1			4	4	4	24.3	24.3	24.3	33.781	0	7.1435	11210000	19	8	2.06932	0.0218811	0.466534	4.81972	A0A1D8PTX2	A0A1D8PTX2	851	Cu-binding protein
21.4027	21.3281	21.1502	21.9404	21.5866	21.6261	21.2937	21.7177				-1			2	2	2	14.4	14.4	14.4	32.554	0	93.77	14738000	15	18	0.0318165	0.975381	0.0829067	0.0943628	A0A1D8PTX6	A0A1D8PTX6	853	NADH-cytochrome b5 reductase
19.8222	19.7278	19.8543	18.7792	19.6246	19.2101	19.8015	19.2047				-1			8	8	8	59.2	59.2	59.2	20.955	0	37.77	32257000	13	39	0.862493	0.176211	0.272904	1.85465	A0A1D8PTX9	A0A1D8PTX9	854	Pho88p
20.155	20.2846	20.3135	20.0061	20.3355	20.1733	20.251	20.1716				-1			5	5	5	56.5	56.5	56.5	17.19	0	32.419	33837000	8	22	2.2582	0.0124354	0.498585	5.44678	A0A1D8PTY0	A0A1D8PTY0	855	A0A1D8PTY0
19.5423	19.5298	19.5342	19.7368	19.584	19.1891	19.5354	19.5033				-1			6	5	5	9.2	8.5	8.5	133.9	0	21.019	9039800	58	20	0.445973	0.499258	0.446712	1.03746	A0A1D8PTY4	A0A1D8PTY4	856	Elf1p
19.2101	19.3051	19.2425	19.7354	19.4714	19.2263	19.2526	19.4777				-1			9	9	9	58.2	58.2	58.2	27.741	0	39.949	45535000	16	41	1.08651	0.101151	0.268068	2.31103	A0A1D8PTY6	A0A1D8PTY6	857	Proteasome core particle subunit alpha 2
22.1758	22.3218	22.3003	22.7588	21.1933	22.8883	22.266	22.2802				-1			13	13	13	23.2	23.2	23.2	100.05	0	57.658	36121000	49	24	0.762695	0.221061	0.318466	1.65776	A0A1D8PTZ1	A0A1D8PTZ1	858	Uncharacterized protein
20.7568	21.0865	21.1325	20.8395	21.1195	20.86	20.9919	20.9397				-1			7	7	7	45.9	45.9	45.9	29.68	0	16.914	22664000	14	24	0.675983	0.265346	-0.262281	-1.4884	A0A1D8PTZ6	A0A1D8PTZ6	859	Probable electron transfer flavoprotein subunit beta
19.4571	19.5101	19.534	19.7469	19.5833	19.4033	19.5004	19.5778				-1			14	14	14	83.5	83.5	83.5	34.264	0	164.3	125490000	14	107	0.592714	0.331874	0.256621	1.32617	A0A1D8PU04	A0A1D8PU04	860	S-formylglutathione hydrolase
20.9606	21.0773	20.9548	20.5835	20.8238	20.831	20.9976	20.7461				-1			3	3	3	17.3	17.3	17.3	33.325	0	5.7351	3686200	15	4	0.0420119	0.963609	0.0697619	0.123328	A0A1D8PU08	A0A1D8PU08	862	Ubiquinone biosynthesis protein
21.0497	21.1989	21.1279	21.979	21.4729	21.1844	21.1255	21.5454				-1			5	5	5	22.7	22.7	22.7	47.804	0	12.633	10999000	7	14	0.418714	0.532154	-1.09149	-0.982873	A0A1D8PU09	A0A1D8PU09	863	Uncharacterized protein
20.3833	20.6356	20.6681	19.0792	20.56	20.0642	20.5623	19.9012				-1			4	4	4	34.8	34.8	34.8	23.915	0	10.718	21955000	10	17	0.491769	0.442244	-0.188292	-1.12832	A0A1D8PU10	A0A1D8PU10	864	Nuo1p
19.6512	16.8428	17.8038	19.2121	19.4069	19.4671	18.0993	19.362				-1			7	7	7	19.8	19.8	19.8	69.716	0	42.294	24222000	23	17	0.264779	0.728762	-0.0789483	-0.663103	A0A1D8PU17	A0A1D8PU17	865	Lysophospholipase
20.2575	20.3641	20.4486	21.2462	20.6561	20.7738	20.3567	20.892				-1			3	3	3	38.1	38.1	38.1	16.408	0	68.533	72755000	4	32	1.89713	0.0256232	-1.05926	-4.29729	A0A1D8PU40	A0A1D8PU40	867	E2 ubiquitin-conjugating protein
23.1296	23.1329	23.0519	23.8899	23.32	23.402	23.1048	23.5373				-1			4	4	4	14.9	14.9	14.9	50.834	0	8.8748	7619900	24	10	0.105329	0.908446	0.0937195	0.292231	A0A1D8PU44	A0A1D8PU44	868	Mss51p
22.3401	22.289	22.2557	21.2153	22.08	21.6871	22.2949	21.6608				-1			20	20	19	58.9	58.9	56.6	57.769	0	172.14	121500000	25	98	0.591071	0.332053	0.755117	1.32297	A0A1D8PU46	A0A1D8PU46	869	snoRNP complex protein
19.902	19.9926	20.2188	19.997	20.1433	19.6216	20.0378	19.9206				-1			27	27	27	54.3	54.3	54.3	79.24	0	279.19	143780000	42	153	0.211856	0.7935	-0.0472698	-0.5462	A0A1D8PU51	A0A1D8PU51	870	Uncharacterized protein
18.9976	19.179	19.0009	18.9408	19.2808	18.755	19.0592	18.9922				-1			19	19	19	33.9	33.9	33.9	77.319	0	68.091	75516000	32	85	2.11005	0.0221695	-0.517163	-4.94992	A0A1D8PU56	A0A1D8PU56	871	Long-chain fatty acid-CoA ligase
20.5236	19.8295	20.4058	19.8109	20.8177	20.8372	20.253	20.4886				-1			16	16	16	45.9	45.9	45.9	40.586	0	322.1	209170000	17	127	1.19433	0.0817304	0.226458	2.54083	A0A1D8PU61	A0A1D8PU61	874	S-(hydroxymethyl)glutathione dehydrogenase
23.6667	23.3495	23.2254	22.8306	23.3151	23.1052	23.4138	23.0836				-1			9	9	9	97.1	97.1	97.1	11.487	0	323.31	1201000000	8	185	2.53927	0.00711927	-2.1887	-6.50069	A0A1D8PU69	A0A1D8PU69	876	Thioredoxin
18.8986	19.1287	19.0886	17.4835	17.6421	18.8201	19.0387	17.9819				-1			6	6	6	13.8	13.8	13.8	79.067	0	10.747	9464100	30	12	2.70092	0.00636364	0.637948	7.18176	A0A1D8PU71	A0A1D8PU71	877	Cytochrome c lysine N-methyltransferase
19.2886	19.4836	19.7912	19.518	19.8007	21.2984	19.5211	20.2057				-1			8	8	8	31.8	31.8	31.8	38.71	0	31.927	20328000	19	22	1.1252	0.0914575	-0.570058	-2.3926	A0A1D8PU72	A0A1D8PU72	878	Aha1p
17.8512	17.963	18.0699	17.3889	18.4318	18.0206	17.9614	17.9471				-1			4	4	4	13.1	13.1	13.1	39.961	0	10.619	4659900	20	8	0.237182	0.76486	0.0668087	0.60274	A0A1D8PUA2	A0A1D8PUA2	881	Casein kinase 2 catalytic subunit
23.2884	23.6248	23.726	22.6535	22.8896	23.2862	23.5464	22.9431				-1			12	12	12	13.8	13.8	13.8	192.04	0	32.635	30411000	84	27	0.00486857	0.993943	-0.00203323	-0.0148643	A0A1D8PUA6	A0A1D8PUA6	882	DNA-directed RNA polymerase subunit
21.171	21.1437	21.1993	20.6048	21.2955	21.0599	21.1714	20.9867				-1			21	21	21	78.6	78.6	78.6	38.771	0	323.31	545370000	20	264	4.292	0	1.2635	18.4255	A0A1D8PUB4	A0A1D8PUB4	883	L-iditol 2-dehydrogenase
18.2777	17.8766	17.846	18.612	17.9385	17.9542	18.0001	18.1683				-1			30	28	28	57	55.3	55.3	66.238	0	323.31	373270000	27	158	3.3416	0	-2.66283	-10.5573	A0A1D8PUB9	A0A1D8PUB9	884	Oligo-1,6-glucosidase IMA1
23.1183	23.1871	23.1752	23.273	23.1553	23.0395	23.1602	23.1559				-1			2	2	2	28.4	28.4	28.4	12.611	0	4.4157	5365400	5	6	0.233722	0.769017	0.0707315	0.595084	A0A1D8PUC1	A0A1D8PUC1	885	Small nuclear ribonucleoprotein Sm D1
21.9212	22.1057	22.058	22.3539	22.0851	21.7689	22.0283	22.0693				-1			5	5	5	37.9	37.9	37.9	17.582	0	281.43	139350000	9	51	0.424486	0.523853	-0.154358	-0.994468	A0A1D8PUD2	A0A1D8PUD2	886	ATP synthase subunit delta, mitochondrial
20.5435	20.8101	21.0912	19.8327	21.5319	21.2231	20.8149	20.8626				-1			4	4	4	49.4	49.4	49.4	19.729	0	39.715	48044000	10	18	0.635626	0.29856	0.319567	1.40979	G1UAZ9	G1UAZ9	898	Uncharacterized protein
19.7	20.0608	19.9727	19.8799	19.9396	19.7899	19.9112	19.8698				-1			13	13	13	30.8	30.8	30.8	59.651	0	47.063	38009000	32	41	1.48146	0.0529333	0.856148	3.19679	G1UB11	G1UB11	899	C-22 sterol desaturase ERG5
18.4851	18.8069	18.8045	18.7438	18.8643	18.6331	18.6989	18.7471				-1			8	8	8	35.6	35.6	35.6	46.711	0	19.623	21716000	24	33	0.913015	0.156549	0.141692	1.95556	G1UB61	G1UB61	900	Septin CDC11
18.5497	18.4019	18.5685	18.3347	17.8478	18.6771	18.5067	18.2865				-1			24	24	24	71.5	71.5	71.5	54.863	0	323.31	347320000	26	179	0.359135	0.609488	-0.268361	-0.861823	O13289	O13289	901	Peroxisomal catalase
20.1121	20.4167	20.3378	20.5816	20.5545	20.5043	20.2889	20.5468				-1			3	3	3	8.5	8.5	8.5	58.715	0	24.316	16720000	23	13	2.38378	0.0117165	1.30747	5.89856	O13318	O13318	902	pH-responsive protein 2
19.5484	19.5014	19.2407	19.7872	20.0189	19.3963	19.4302	19.7341				-1			28	28	27	70.4	70.4	70.4	52.038	0	323.31	325130000	28	166	0.538762	0.382431	-0.280347	-1.22073	O13426	O13426	903	Serine hydroxymethyltransferase, cytosolic
23.6233	23.4184	23.337	22.8593	23.219	23.1505	23.4596	23.0763				-1			20	20	20	87.9	87.9	87.9	29.48	0	323.31	497000000	15	212	0.305218	0.676007	-0.128506	-0.749552	O42766	O42766	904	14-3-3 protein homolog
18.9435	18.9872	17.0403	19.5011	19.4435	19.7406	18.3236	19.5618				-1			11	11	11	65.9	65.9	65.9	28.73	0	293.87	391720000	12	163	1.76417	0.0358151	0.53611	3.92245	O42817	O42817	905	40S ribosomal protein S0
23.1681	23.1431	23.0532	23.5012	23.262	23.2601	23.1215	23.3411				-1			8	8	8	53.5	53.5	53.5	21.999	0	99.001	75997000	11	48	0.753816	0.223261	-0.130941	-1.64037	O42825	O42825	906	GTP-binding protein RHO1
19.7825	19.8336	19.6679	19.4594	19.7027	19.6724	19.7613	19.6115				-1			10	10	10	29.9	29.9	29.9	54.321	0	34.541	31893000	25	43	0.997723	0.127289	0.865212	2.12719	O43101	O43101	907	H/ACA ribonucleoprotein complex subunit CBF5
20.1531	20.2761	20.5209	21.4562	19.9767	19.9179	20.3167	20.4503				-1			12	12	12	55	55	55	23.053	0	91.741	190950000	9	101	1.88029	0.0266226	0.639253	4.24851	O59931	O59931	908	60S ribosomal protein L13
19.7873	19.8831	19.7091	18.7767	19.5326	19.6024	19.7931	19.3039				-1			7	7	7	12.5	12.5	12.5	99.934	0	15.688	17276000	40	23	2.56414	0.0063301	0.62068	6.60169	O74189	O74189	910	Dolichyl-phosphate-mannose--protein mannosyltransferase 1
22.2279	22.0977	17.277	21.5709	22.2646	21.9112	20.5342	21.9156				-1			11	11	11	46.8	46.8	46.8	43.071	0	74.382	65175000	19	52	1.37884	0.0587968	-0.184598	-2.95411	O74198	O74198	911	Sterol 24-C-methyltransferase
18.5446	18.8804	18.5516	18.3036	17.5759	18.4582	18.6589	18.1126				-1			2	2	2	22.3	22.3	22.3	20.576	0	5.8059	6968700	4	12	0.392832	0.570414	-0.12274	-0.930613	O74201	O74201	912	Ubiquitin-conjugating enzyme E2 2
19.2015	19.036	17.7544	19.7952	20.1117	20.1536	18.6639	20.0202				-1			20	20	2	36.4	36.4	5.4	105.72	0	323.31	159560000	41	145	0.206527	0.797777	0.28865	0.534147	O74254	O74254	913	Glucoamylase 1
21.3591	21.3364	21.318	21.067	21.3079	21.0983	21.3378	21.1577				-1			41	41	41	79.9	79.9	79.9	60.125	0	323.31	695160000	35	382	1.1781	0.0837692	-0.343603	-2.50574	O74261	O74261	914	Heat shock protein 60, mitochondrial
22.972	22.8752	22.6349	22.301	22.73	22.5483	22.8274	22.5264				-1			21	21	21	67.1	67.1	67.1	39.975	0	323.31	351790000	24	185	1.76867	0.0355932	0.521722	3.93477	O93827	O93827	915	Mannose-1-phosphate guanyltransferase
21.452	21.5915	21.4419	23.9062	22.0509	21.5362	21.4951	22.4977				-1			10	10	10	25.7	25.7	25.7	63.446	0	40.306	42339000	33	40	1.44906	0.0534327	0.407438	3.11908	O93852	O93852	916	D-arabinono-1,4-lactone oxidase
19.6018	19.714	19.8029	19.2422	19.7883	19.619	19.7062	19.5498				-1			16	12	12	55.5	43.1	43.1	36.807	0	233.52	108910000	20	70	1.00099	0.125505	-0.584731	-2.13387	O94038	O94038	917	Alcohol dehydrogenase 2
20.5829	17.7219	20.3432	20.7405	20.4859	20.4883	19.5493	20.5716				-1			3	3	3	7.8	7.8	7.8	61.38	0	23.493	3264500	28	7	1.25893	0.072055	1.13285	2.68243	O94069	O94069	918	5-aminolevulinate synthase, mitochondrial
20.6114	20.8082	20.638	22.7435	21.5321	21.556	20.6859	21.9439				-1			13	13	13	86.7	86.7	86.7	17.132	0	323.31	308620000	9	161	0.37732	0.588301	0.0992578	0.899061	O94083	O94083	919	Eukaryotic translation initiation factor 5A
19.1801	19.2327	19.623	18.3321	19.3003	19.0891	19.3453	18.9072				-1			6	6	6	28.3	28.3	28.3	38.592	0	39.109	13790000	16	20	0.592392	0.331501	0.172372	1.32555	O94150	O94150	920	37S ribosomal protein S9, mitochondrial
19.0439	19.351	19.2958	18.2199	19.3913	19.1363	19.2302	18.9158				-1			1	1	1	12.6	12.6	12.6	15.643	0.002511	3.675	3481600	7	8	0.776666	0.211691	-0.739113	-1.68517	P0C075	P0C075	921	Autophagy-related protein 8
21.377	21.2708	21.4206	21.4045	21.5387	21.3642	21.3561	21.4358				-1			3	3	3	5.6	5.6	5.6	58.744	0	97.843	54336000	7	29	1.57336	0.0457443	0.855685	3.42295	P0C8K9	P0C8K9	922	Cytochrome c oxidase subunit 1
19.8068	19.2785	19.006	19.739	18.8291	19.5705	19.3638	19.3795				-1			7	7	7	26.3	26.3	26.3	39.604	0	24.101	31135000	11	32	0.222801	0.781135	0.0410086	0.57078	P0CB54	P0CB54	923	ATPase GET3
17.7189	17.9658	17.5712	19.5506	18.2523	18.1734	17.752	18.6587				-1			13	13	13	41.4	41.4	41.4	47.888	0	76.601	68268000	22	50	1.57362	0.0460462	-0.530496	-3.4236	P0CH96	P0CH96	925	Adenylosuccinate synthetase
18.7752	18.799	18.2653	18.5792	19.6084	18.772	18.6132	18.9865				-1			5	5	5	67.5	67.5	67.5	9.0312	0	17.406	22236000	5	13	2.25537	0.0131892	0.351492	5.43693	P0CT51	P0CT51	926	Blood-induced peptide 1
21.1935	21.0557	20.9222	21.5118	20.393	21.2573	21.0571	21.054				-1			13	13	13	82.7	82.7	82.7	21.86	0	323.31	670270000	12	251	0.830442	0.186806	-0.540983	-1.7911	Q9Y7F0;P0CU34	Q9Y7F0;P0CU34	927	Peroxiredoxin TSA1-A;Peroxiredoxin TSA1-B
18.7681	18.8501	18.9468	19.0634	18.9247	18.5881	18.855	18.8588				-1			11	11	11	78.5	78.5	78.5	14.783	0	270.02	369440000	7	144	1.44891	0.05328	0.456749	3.11871	Q96W54;P0CU35	Q96W54;P0CU35	928	40S ribosomal protein S22-A;40S ribosomal protein S22-B
18.3462	18.4452	18.4872	18.8154	18.5902	18.467	18.4262	18.6242				-1			6	6	6	40.1	40.1	40.1	33.898	0	13.339	12884000	16	7	1.31203	0.0640771	-0.754101	-2.80125	Q59NX9;P0CU37	Q59NX9;P0CU37	929	Diphthine methyl ester synthase 1;Diphthine methyl ester synthase 2
19.7732	19.8488	20.1111	19.5615	19.3839	19.7785	19.911	19.5746				-1			5	5	5	3.2	3.2	3.2	267.65	0	9.4538	11693000	23	6	2.90878	0.00322388	2.94745	8.1496	P0CU38	P0CU38	930	Agglutinin-like protein 2
20.9772	21.0043	21.0517	20.8589	20.7083	20.4725	21.0111	20.6799				-1			4	4	4	52.8	52.8	52.8	16.945	0	26.87	22982000	7	11	1.40802	0.0556098	-0.546617	-3.02211	P0CY19	P0CY19	931	Deoxyuridine 5-triphosphate nucleotidohydrolase
19.4815	19.0686	19.1853	18.9161	19.0966	19.242	19.2451	19.0849				-1			7	7	3	37.9	37.9	17.9	39.311	0	15.701	13772000	19	11	2.11569	0.0209773	-0.409924	-4.96816	P0CY20	P0CY20	932	3(2),5-bisphosphate nucleotidase 1
20.9622	20.6868	20.7361	21.9237	21.1664	21.236	20.795	21.442				-1			7	7	7	58.1	58.1	58.1	23.077	0	37.929	51983000	12	43	0.406908	0.550462	-0.150805	-0.959092	P0CY31	P0CY31	933	Ras-related protein SEC4
20.2899	20.1521	20.7955	19.9891	20.7702	20.4199	20.4125	20.3931				-1			3	3	3	20.4	20.4	20.4	21.262	0	8.3236	11652000	8	12	0.137618	0.870377	-0.0807126	-0.372495	P0CY33	P0CY33	934	Cell division control protein 42 homolog
19.677	19.8963	20.0274	20.0058	20.2105	19.5122	19.8669	19.9095				-1			18	18	18	51.4	51.4	51.4	57.603	0	130.97	67798000	28	73	0.941039	0.145948	0.208265	2.01197	P0CY34	P0CY34	935	Transcriptional repressor TUP1
21.3687	21.4212	21.4015	22.0926	21.729	21.671	21.3971	21.8309				-1			31	31	31	72.7	72.7	72.7	50.011	0	323.31	3040600000	22	647	1.80273	0.03129	0.254505	4.02877	Q59QD6;P0CY35	Q59QD6;P0CY35	936	Elongation factor 1-alpha 2;Elongation factor 1-alpha 1
19.1126	19.1756	19.6457	18.8112	19.8476	20.6345	19.3113	19.7644				-1			17	17	17	42	42	42	60.675	0	52.489	70286000	30	74	1.78811	0.0331966	0.798134	3.98824	P10613	P10613	937	Lanosterol 14-alpha demethylase
20.3166	20.5436	20.6114	20.4638	20.2835	20.3557	20.4905	20.3677				-1			2	2	2	20.4	20.4	20.4	29.893	0.007706	3.108	3690900	17	3	2.95497	0.003375	-1.19197	-8.37999	P13649	P13649	938	Orotidine 5-phosphate decarboxylase
19.2037	18.8907	18.8652	19.0143	18.8948	18.7522	18.9865	18.8871				-1			11	11	10	54.9	54.9	50	17.575	0	323.31	1157300000	8	216	1.70448	0.0400778	-0.728518	-3.76159	P22011	P22011	939	Peptidyl-prolyl cis-trans isomerase
19.2399	19.5893	19.5102	19.008	19.4891	19.2071	19.4465	19.2347				-1			61	61	60	74.3	74.3	73.5	116.92	0	323.31	1270100000	52	599	0.967531	0.137271	0.28455	2.06563	P25997	P25997	940	Elongation factor 3
20.6959	20.5194	20.486	21.4247	20.6503	20.8849	20.5671	20.9866				-1			11	11	11	79.8	79.8	79.8	13.267	0	323.31	327380000	7	153	3.07919	0	-1.99775	-9.02941	P28870	P28870	941	FK506-binding protein 1
18.1508	18.1414	17.3883	19.7895	18.4966	18.6832	17.8935	18.9897				-1			11	11	11	40.9	40.9	40.9	50.055	0	116.76	36163000	17	35	2.15415	0.0196145	-1.95137	-5.09395	P29717	P29717	942	Glucan 1,3-beta-glucosidase
19.6507	19.3555	19.2562	19.1762	18.4363	18.5682	19.4208	18.7269				-1			9	9	9	25.1	25.1	25.1	51.862	0	31.857	28222000	22	27	0.762493	0.220921	-0.286379	-1.65737	P30418	P30418	943	Glycylpeptide N-tetradecanoyltransferase
20.8132	20.8884	20.736	21.4446	21.2262	20.9868	20.8125	21.2192				-1			29	29	29	72	72	72	47.231	0	323.31	8649200000	17	1315	1.99458	0.0239792	1.25789	4.58755	P30575	P30575	944	Enolase 1
20.4752	20.793	21.0967	21.2727	20.8843	21.0265	20.7883	21.0612				-1			14	14	14	39.9	39.9	39.9	55.492	0	38.444	37298000	23	44	0.692903	0.256306	-0.612836	-1.52138	P31225	P31225	945	Corticosteroid-binding protein
20.0953	20.2087	20.0841	20.0859	20.0494	20.0217	20.1294	20.0523				-1			15	15	15	73	73	73	29.018	0	200.84	212590000	15	120	0.182549	0.82275	-0.0266883	-0.479186	P31353	P31353	946	Phosphomannomutase
19.6078	19.7426	19.8905	19.1989	19.8181	19.6001	19.7469	19.539				-1			13	13	13	42.4	42.4	42.4	48.866	0	180.34	84249000	23	71	3.32196	0	-0.372219	-10.4351	P34948	P34948	947	Mannose-6-phosphate isomerase
20.3007	20.5702	20.5741	20.6617	20.8348	20.6223	20.4817	20.7063				-1			11	11	11	46.5	46.5	46.5	40.684	0	43.673	37887000	23	34	0.943351	0.146111	0.106435	2.01664	P39827	P39827	948	Cell division control protein 10
21.5137	21.3836	21.283	20.5733	21.2023	21.0275	21.3935	20.9344				-1			19	19	19	60.9	60.9	60.9	28.986	0	318.7	470180000	16	181	1.29011	0.0665816	0.384135	2.75191	P40910	P40910	949	40S ribosomal protein S1
20.1716	19.9908	20.5447	19.4652	20.6267	21.02	20.2357	20.3706				-1			5	5	5	19.2	19.2	19.2	60.814	0	109.98	30141000	17	18	1.57461	0.0453775	-3.40203	-3.42608	P40953	P40953	950	Chitinase 2
19.2994	18.9924	18.9256	18.1597	19.0762	18.7412	19.0724	18.659				-1			8	8	8	31	31	31	60.06	0	176.64	76092000	16	43	2.13505	0.0196941	-2.96557	-5.03119	P40954	P40954	951	Chitinase 3
20.5166	20.5062	20.4367	20.5387	20.5603	20.5145	20.4865	20.5378				-1			40	15	14	63.9	25	23.2	70.323	0	323.31	881190000	33	269	0.847671	0.18095	0.337528	1.82522	P41797	P41797	952	Heat shock protein SSA1
24.0881	23.7706	23.7013	23.3222	23.6247	23.6419	23.8534	23.5296				-1			34	34	34	84	84	84	57.778	0	323.31	466000000	27	162	4.10674	0	-6.90022	-16.5423	P42800	P42800	953	Inositol-3-phosphate synthase
19.8999	19.9512	19.7856	19.0275	20.1463	19.9532	19.8789	19.709				-1			15	15	15	47.4	47.4	47.4	42.394	0	110.65	65189000	23	58	1.13662	0.0903901	-0.471473	-2.41687	P43065	P43065	955	Saccharopine dehydrogenase [NAD(+), L-lysine-forming]
20.1727	20.1857	20.3205	19.9204	20.2791	20.1696	20.2263	20.123				-1			3	3	3	7.3	7.3	7.3	95.55	0	4.3024	5819500	43	6	1.63957	0.0423105	-0.336591	-3.59149	P43075	P43075	956	tRNA ligase
19.9966	19.7242	19.9057	19.4879	19.8538	19.5829	19.8755	19.6416				-1			11	11	11	33.8	33.8	33.8	59.456	0	126.3	47632000	36	30	3.4085	0	-4.21576	-10.9839	P43076	P43076	957	pH-responsive protein 1
23.8943	23.9067	23.7579	23.1524	23.609	23.4705	23.853	23.4106				-1			11	11	11	40.5	40.5	40.5	34.709	0	43.018	48876000	17	40	0.140912	0.867915	0.0514647	0.380503	P46250	P46250	958	SEC14 cytosolic factor
19.0724	19.115	19.5687	17.7215	19.642	19.438	19.252	18.9338				-1			43	43	43	86.6	86.6	86.6	45.179	0	323.31	3938800000	28	830	1.0328	0.114143	0.430134	2.19928	P46273	P46273	959	Phosphoglycerate kinase
17.8576	17.9742	18.0404	19.0356	18.6182	17.7604	17.9574	18.4714				-1			8	8	8	34.6	34.6	34.6	32.604	0	23.91	21013000	17	24	0.698259	0.251482	-0.276615	-1.53182	P46586	P46586	960	ATP phosphoribosyltransferase
19.86	19.7563	19.6105	19.7756	19.7262	19.7107	19.7423	19.7375				-1			47	47	22	81.7	81.7	44.5	70.07	0	323.31	2350700000	35	751	0.872746	0.172324	-0.0809193	-1.87505	P46587	P46587	961	Heat shock protein SSA2
19.8756	19.8216	19.724	20.156	19.7986	19.8941	19.8071	19.9495				-1			5	3	3	11.7	8.2	8.2	54.561	0	5.2255	4975600	24	6	0.963839	0.138448	0.456512	2.05813	P46592	P46592	962	Glycolipid 2-alpha-mannosyltransferase 2
18.0655	19.439	19.2606	19.1313	19.2015	19.0997	18.9217	19.1442				-1			47	47	47	72.8	72.8	72.8	80.822	0	323.31	1488700000	35	620	1.31188	0.0639231	-0.32123	-2.80091	P46598	P46598	963	Heat shock protein 90 homolog
18.5986	18.5584	18.7871	17.5619	18.5686	17.0245	18.648	17.7183				-1			37	37	37	81.7	81.7	81.7	55.444	0	323.31	1942500000	29	703	3.09043	0	1.30582	9.09042	P46614	P46614	964	Pyruvate kinase
19.776	19.509	19.4573	19.3779	19.4245	19.1616	19.5808	19.3213				-1			5	5	5	39.2	39.2	39.2	14.103	0	323.31	316470000	8	76	0.615234	0.315054	0.329149	1.37007	Q59VP1;P48989	Q59VP1;P48989	965	Histone H2B.2;Histone H2B.1
17.9519	18.0174	18.0979	17.5567	18.4064	17.9987	18.0224	17.9872				-1			4	4	4	18.8	18.8	18.8	42.782	0	6.0791	8733300	17	12	0.899992	0.16136	0.162942	1.92945	P53697	P53697	966	Mannan polymerase complex subunit MNN9
19.3058	19.2743	19.1775	19.2817	19.1822	19.1252	19.2525	19.1964				-1			7	7	7	60.9	60.9	60.9	12.18	0	107.16	149030000	7	67	1.24122	0.0742691	-0.917536	-2.64329	P53698	P53698	967	Cytochrome c
21.4921	21.1125	21.0395	20.6817	20.7118	21.1433	21.2147	20.8456				-1			11	11	11	26.9	26.9	26.9	79.253	0	32.062	35396000	38	40	0.326566	0.65336	0.0808735	0.794369	P53704	P53704	968	Glutamine--fructose-6-phosphate aminotransferase [isomerizing]
22.9769	22.8352	22.7032	23.2587	22.7574	22.7871	22.8384	22.9344				-1			4	4	4	23.5	23.5	23.5	38.414	0	10.844	12183000	13	9	1.28312	0.0670561	-0.96294	-2.73628	P56553	P56553	969	Cell growth-regulated gene 1 protein
21.2361	21.3183	21.1992	20.7968	21.3215	21.063	21.2512	21.0604				-1			15	15	15	61.6	61.6	61.6	40.291	0	323.31	112540000	19	88	0.979388	0.133167	0.159995	2.08975	P79023	P79023	970	Phospho-2-dehydro-3-deoxyheptonate aldolase, tyrosine-inhibited
21.7059	21.6009	21.4725	22.0546	21.6241	21.625	21.5931	21.7679				-1			56	56	56	80.3	80.3	80.3	85.701	0	323.31	1732400000	42	682	2.3007	0.0126715	-0.620175	-5.5964	P82610	P82610	971	5-methyltetrahydropteroyltriglutamate--homocysteine methyltransferase
20.0955	20.0366	19.9813	19.9513	19.789	19.6688	20.0378	19.8031				-1			45	45	43	68.9	68.9	68	84.22	0	323.31	1270800000	30	453	1.82146	0.0300536	-1.16902	-4.0811	P82611	P82611	972	Aconitate hydratase, mitochondrial
21.4347	21.601	21.4416	21.6176	21.614	21.3432	21.4924	21.5249				-1			22	22	22	85.9	85.9	85.9	27.454	0	323.31	1785000000	14	313	5.45976	0	1.01977	36.2181	P82612	P82612	973	Phosphoglycerate mutase
21.0093	20.9219	20.861	21.619	20.7772	20.921	20.9307	21.1057				-1			34	34	34	87.2	87.2	87.2	58.004	0	323.31	315710000	28	167	1.31786	0.0625666	-1.3435	-2.81444	P83773	P83773	974	Acetyl-CoA hydrolase
19.8835	20.0315	19.9112	18.8744	19.6493	19.489	19.9421	19.3375				-1			23	23	23	90.5	90.5	90.5	34.555	0	323.31	730050000	17	343	1.60193	0.0430311	0.515622	3.49506	P83774	P83774	975	Guanine nucleotide-binding protein subunit beta-like protein
19.8252	19.8205	19.73	19.6945	19.6866	19.5603	19.7919	19.6471				-1			19	19	19	66.3	66.3	66.3	37.633	0	323.31	586570000	17	220	0.182398	0.822434	0.124204	0.478835	P83775	P83775	976	Putative NADPH-dependent methylglyoxal reductase GRP2
19.8067	19.6803	19.685	19.2304	19.8556	19.5396	19.724	19.5419				-1			33	33	33	75.2	75.2	75.2	53.416	0	323.31	1592500000	29	527	0.639936	0.295148	0.309557	1.41819	P83776	P83776	977	Hexokinase-2
22.5129	22.4217	22.5898	22.4496	22.3925	22.4469	22.5082	22.4297				-1			17	17	17	77.4	77.4	77.4	32.144	0	323.31	582650000	16	227	1.71364	0.0391429	-0.622971	-3.78598	P83777	P83777	978	Inorganic pyrophosphatase
24.0535	24.1406	24.5008	23.0394	24.4804	24.2334	24.2316	23.9177				-1			26	26	25	88.1	88.1	83.4	36.004	0	323.31	771820000	19	250	2.20524	0.0167799	-2.11422	-5.26486	P83778	P83778	979	Malate dehydrogenase, cytoplasmic
20.7895	20.6361	20.552	21.2563	20.4832	20.4963	20.6592	20.7453				-1			34	34	34	80.1	80.1	80.1	62.44	0	323.31	4651100000	25	1087	2.66979	0.00608696	0.661003	7.04598	P83779	P83779	980	Pyruvate decarboxylase
17.7948	17.7297	18.2454	17.4556	18.6173	18.1591	17.9233	18.0773				-1			30	30	30	70.7	70.7	70.7	61.185	0	323.31	1648700000	24	460	2.36268	0.0115349	0.714408	5.82058	P83780	P83780	981	Glucose-6-phosphate isomerase
20.8607	20.9064	20.8911	20.9176	20.9924	20.7613	20.8861	20.8905				-1			21	21	21	91.5	91.5	91.5	29.766	0	323.31	840250000	19	281	0.231648	0.76942	0.0635217	0.590485	P83781	P83781	982	Mitochondrial outer membrane protein porin
19.4428	16.666	18.1732	19.7776	19.9806	20.1406	18.094	19.9663				-1			22	22	22	86.4	86.4	86.4	39.557	0	323.31	346790000	20	195	0.0463917	0.959406	0.0143007	0.135601	P83782	P83782	983	Cytochrome b-c1 complex subunit 2, mitochondrial
18.2228	18.2262	18.5883	17.7373	18.4815	17.8883	18.3458	18.0357				-1			28	28	28	73.8	73.8	73.8	49.072	0	323.31	756450000	20	343	0.573439	0.353028	-0.083533	-1.28856	P83783	P83783	984	Adenosylhomocysteinase
20.4405	20.5829	20.369	21.603	20.7156	20.5396	20.4641	20.9527				-1			40	40	40	67.1	67.1	67.1	69.747	0	323.31	1036200000	35	500	0.547419	0.372946	-0.223102	-1.23768	P83784	P83784	985	Heat shock protein SSC1, mitochondrial
21.1606	21.1677	21.1325	20.478	21.0584	20.8533	21.1536	20.7966				-1			5	5	5	26.1	26.1	26.1	33.159	0	122.48	98310000	9	32	2.89588	0.005	-5.44294	-8.08632	P87020	P87020	987	pH-regulated antigen PRA1
18.25	18.2745	18.2957	18.3717	18.0125	17.8644	18.2734	18.0829				-1			9	9	9	31.8	31.8	31.8	53.488	0	12.266	49340000	23	13	0.407727	0.549926	0.162594	0.960745	P87185	P87185	989	Cysteine desulfurase, mitochondrial
19.8427	20.0182	20.0754	20.532	19.9714	19.6105	19.9788	20.038				-1			31	31	31	78.1	78.1	78.1	44.599	0	323.31	958870000	25	375	0.1936	0.809441	0.0594209	0.50467	P87206	P87206	990	ATP-dependent RNA helicase eIF4A
19.1624	19.321	19.2006	18.6507	19.1153	19.194	19.228	18.9867				-1			11	11	11	54.1	54.1	54.1	30.038	0	72.138	58454000	11	50	0.177121	0.827582	-0.045805	-0.466567	P87219	P87219	991	Sorbose reductase SOU1
20.7406	20.4182	21.0635	20.1037	21.2833	20.5178	20.7408	20.6349				-1			4	4	4	29.2	29.2	29.2	30.02	0	7.6318	7060500	13	11	3.16523	0	-0.485889	-9.50607	P87220	P87220	992	V-type proton ATPase subunit D
21.1941	20.628	20.8294	21.7544	20.1432	20.9548	20.8838	20.9508				-1			17	17	15	53.1	53.1	49.4	50.003	0	74.748	116470000	24	94	1.42515	0.0540055	0.362886	3.06239	Q00310	Q00310	993	Glycolipid 2-alpha-mannosyltransferase 1
22.4265	22.4852	22.3459	24.3107	22.8479	22.8587	22.4192	23.3391				-1			10	10	10	10.9	10.9	10.9	162.07	0	20.657	14336000	82	18	0.243388	0.756594	0.0833397	0.616421	Q3MNT0	Q3MNT0	995	Transcription elongation factor SPT6
19.7834	19.6648	19.6817	19.9801	19.8833	19.8213	19.71	19.8949				-1			4	4	4	9.7	9.7	9.7	84.896	0	7.2165	6004300	31	7	0.0287301	0.978791	0.00942294	0.0854804	Q3MPQ4	Q3MPQ4	996	Sorting nexin MVP1
19.1579	19.33	19.2001	18.7121	19.2263	19.033	19.2293	18.9905				-1			2	2	2	7.1	7.1	7.1	46.717	0.0012804	3.831	3166100	19	3	0.174278	0.828113	0.0809523	0.459929	Q59K70	Q59K70	997	Hydrolase_4 domain-containing protein
21.1469	21.2915	21.369	22.0678	21.6018	21.6529	21.2691	21.7742				-1			4	4	4	30.4	30.4	30.4	19.545	0	7.496	6359900	12	6	0.760945	0.221397	1.09186	1.65433	Q59K86	Q59K86	998	3-hydroxyanthranilate 3,4-dioxygenase
19.2091	19.2967	19.1676	19.2388	19.2021	18.978	19.2244	19.1396				-1			13	13	13	75.6	75.6	75.6	23.653	0	251.17	174480000	14	95	1.45609	0.0528421	0.670573	3.13586	Q59KG2	Q59KG2	1000	Respiratory growth induced protein 1
20.7784	21.0509	21.132	21.5392	20.9871	20.9493	20.9871	21.1586				-1			24	24	24	57.4	57.4	57.4	55.552	0	323.31	250940000	25	193	2.76794	0.00414634	0.430391	7.48199	Q59KI0	Q59KI0	1001	UTP--glucose-1-phosphate uridylyltransferase
21.3179	21.3383	21.3334	21.2676	21.7107	21.6173	21.3299	21.5319				-1			4	4	4	11.4	11.4	11.4	69.211	0	5.4754	4378400	30	8	3.11386	0	-0.930882	-9.21874	Q59KQ1	Q59KQ1	1002	Glycerol kinase
20.8053	20.7874	20.8809	20.8254	20.957	20.6013	20.8245	20.7946				-1			21	21	17	65.6	65.6	59	35.59	0	323.31	387210000	16	195	0.112828	0.89763	0.0533899	0.311177	Q59KV8	Q59KV8	1004	Lipid-binding protein
19.7662	19.7066	19.9238	19.7259	19.9808	19.6662	19.7989	19.791				-1			4	4	4	32	32	32	22.463	0	8.7503	6298900	13	11	0.00495265	0.994588	0.00508118	0.0151195	Q59KY7	Q59KY7	1005	Mitochondrial 37S ribosomal protein RSM18
22.8238	22.9698	22.9827	23.2026	23.0657	22.7937	22.9254	23.0207				-1			41	41	41	55.7	55.7	55.7	104.38	0	323.31	390360000	55	239	1.57243	0.045759	0.310472	3.42061	Q59KZ1	Q59KZ1	1006	Aminopeptidase 2
20.3132	19.2649	19.2053	20.1243	19.1799	19.8255	19.5945	19.7099				-1			11	11	11	55.6	55.6	55.6	30.812	0	25.392	25457000	17	26	0.321893	0.659534	-0.139366	-0.784603	Q59KZ3	Q59KZ3	1007	Uridylate kinase
18.6906	18.2393	18.3171	18.5662	18.1469	18.539	18.4157	18.4174				-1			3	3	3	5.6	5.6	5.6	123.76	0	8.6262	4504700	19	8	1.06931	0.1039	-0.947627	-2.27508	Q59L12	Q59L12	1008	Agglutinin-like protein 3
18.9527	18.9909	18.8761	19.1197	18.7303	18.7527	18.9399	18.8676				-1			3	3	3	30.2	30.2	30.2	26.393	0	7.6687	21104000	6	11	0.210518	0.793883	0.292477	0.543178	Q59L13	Q59L13	1009	Eukaryotic translation initiation factor 6
21.4914	21.3992	21.3226	21.4547	21.3201	21.3397	21.4044	21.3715				-1			3	3	3	7.4	7.4	7.4	53.345	0	5.3529	4344600	28	6	0.690095	0.256016	-0.831968	-1.5159	Q59L25	Q59L25	1010	Altered inheritance of mitochondria protein 24, mitochondrial
21.1139	21.035	20.8033	21.08	21.0498	20.983	20.9841	21.0376				-1			2	2	2	8.1	8.1	8.1	41.476	0	6.1509	9639500	14	9	2.39717	0.011904	0.637285	5.94849	Q59L72	Q59L72	1011	GPI-anchored protein 52
20.0675	20.1012	20.3001	20.1117	20.2334	20.1823	20.1563	20.1758				-1			6	6	6	25.7	25.7	25.7	49.219	0	22.634	17386000	14	20	0.955471	0.143337	-0.201174	-2.04116	Q59LF3	Q59LF3	1013	Regulator of cytoskeleton and endocytosis RVS167
20.3956	20.4861	20.5732	20.4383	20.2549	20.164	20.485	20.2857				-1			5	5	5	16.8	16.8	16.8	50.379	0	14.953	16448000	22	14	0.912356	0.156467	0.338739	1.95423	Q59LF9	Q59LF9	1014	Methionine aminopeptidase 2
20.1786	17.7698	18.0057	20.4212	19.7735	20.1245	18.6514	20.1064				-1			6	6	6	77.1	77.1	77.1	12.34	0	27.546	26331000	5	20	0.758333	0.222602	-0.259614	-1.64922	Q59LQ6	Q59LQ6	1015	Translation initiation factor eIF1
21.8039	21.6564	21.572	22.8528	21.6668	21.514	21.6774	22.0112				-1			26	26	26	61.2	61.2	61.2	43.948	0	323.31	547400000	20	241	1.66991	0.0414627	0.498281	3.67037	Q59LS1	Q59LS1	1016	60S ribosomal protein L3
18.2567	18.2729	18.6354	18.0524	18.3198	18.1227	18.3883	18.165				-1			9	8	8	27	25.1	25.1	61.28	0	13.301	15043000	31	9	0.785847	0.20619	-0.661566	-1.7032	Q59LU0	Q59LU0	1018	ATP-dependent RNA helicase DBP2
18.5881	18.5823	18.8208	18.6242	18.6357	18.3585	18.6637	18.5394				-1			27	27	27	54.5	54.5	54.5	69.68	0	323.31	142910000	34	117	1.44809	0.0531282	0.22704	3.11676	Q59LZ5	Q59LZ5	1019	Protein channel
22.2286	22.2729	22.2509	22.9086	22.146	22.2506	22.2508	22.4351				-1			6	6	6	62	62	62	16.656	0	34.832	38907000	5	21	2.25908	0.0125205	0.538051	5.44983	Q59LZ9	Q59LZ9	1020	Tom22p
18.269	18.4791	18.3716	18.4944	18.5332	18.3401	18.3732	18.4559				-1			4	4	4	35.1	35.1	35.1	12.632	0	30.897	15437000	7	21	0.712656	0.24518	-0.365723	-1.55991	Q59M30	Q59M30	1022	F1F0 ATP synthase subunit g
19.1689	19.5956	19.4394	18.4731	19.0544	19.4007	19.4013	18.9761				-1			5	5	5	26.4	26.4	26.4	24.641	0	8.8747	8990300	17	11	1.54474	0.0478452	0.281666	3.35158	Q59M32	Q59M32	1023	Mitochondrial 54S ribosomal protein YmL15
20.4174	20.1876	20.0579	20.3926	20.1259	20.2803	20.221	20.2662				-1			5	5	5	10.6	10.6	10.6	81.486	0	11.22	6554000	35	12	0.332545	0.646446	0.282778	0.806831	Q59M49	Q59M49	1024	mRNA-binding ribosome synthesis protein
18.6173	18.2605	18.7246	17.4857	19.2099	18.1073	18.5341	18.2676				-1			11	11	11	43.8	43.8	43.8	42.016	0	22.536	22896000	21	32	0.0245057	0.982325	-0.0188478	-0.0732338	Q59M69	Q59M69	1026	ATP-dependent (S)-NAD(P)H-hydrate dehydratase
20.9738	20.7251	20.5666	21.27	20.6559	20.6178	20.7552	20.8479				-1			16	16	16	63.5	63.5	63.5	33.46	0	323.31	399200000	15	158	1.73523	0.0378211	-1.2444	-3.84392	Q59M70	Q59M70	1027	NADH-cytochrome b5 reductase 2
18.7161	18.6015	18.5565	19.8552	19.1708	18.9168	18.6247	19.3143				-1			31	31	31	33.1	33.1	33.1	155.83	0	76.9	77189000	77	72	0.604481	0.321645	-0.165937	-1.34912	Q59MA9	Q59MA9	1028	Clustered mitochondria protein homolog
19.7783	19.9742	20.2086	20.0473	20.1604	20.4697	19.987	20.2258				-1			7	7	7	23.4	23.4	23.4	63.406	0	57.065	17891000	25	21	0.0954933	0.914374	0.0221132	0.267077	Q59MN0	Q59MN0	1029	Vacuolar protein 8
17.3101	16.8495	18.6244	17.1579	18.3885	17.7911	17.5947	17.7792				-1			23	23	23	24.8	24.8	24.8	173.91	0	48.693	62263000	80	43	2.00155	0.0242316	0.49722	4.60884	Q59MN2	Q59MN2	1030	Glycogen debranching enzyme
21.4625	21.5064	21.4262	21.2059	21.7517	21.642	21.4651	21.5332				-1			10	10	10	17.9	17.9	17.9	101.04	0	23.587	10246000	48	11	1.26689	0.0705253	-2.10241	-2.70009	Q59MQ8	Q59MQ8	1032	Carnitine O-acetyltransferase
20.0231	19.9673	20.1947	20.2181	19.9992	19.8133	20.0617	20.0102				-1			22	22	22	82	82	82	36.938	0	130.54	193960000	18	134	1.31763	0.0624155	0.0876516	2.81392	Q59MR4	Q59MR4	1033	Coproporphyrinogen oxidase
20.4135	20.3702	20.1845	20.4083	20.4418	20.262	20.3227	20.3707				-1			2	2	2	3.8	3.8	3.8	82.948	0.0018999	3.7596	2367500	37	5	0.0497669	0.956509	0.0584475	0.144992	Q59MU1	Q59MU1	1034	U3 small nucleolar RNA-associated protein 25
18.7083	16.7687	19.1917	18.3587	19.9627	17.7794	18.2229	18.7003				-1			21	21	21	52.6	52.6	52.6	70.811	0	117.64	88397000	29	72	1.57956	0.0450033	-0.819148	-3.43852	Q59MU3	Q59MU3	1035	Phenylpyruvate decarboxylase
20.3272	20.3734	20.3606	20.4426	19.7851	19.5394	20.3537	19.9224				-1			16	16	16	59	59	59	45.818	0	132.02	117400000	21	107	1.15187	0.0878426	0.541012	2.44941	Q59MV9	Q59MV9	1037	Flavohemoprotein
23.9184	23.7896	23.7909	22.9888	23.5457	23.3926	23.833	23.309				-1			34	34	34	43.5	43.5	43.5	150.81	0	234.7	188900000	63	147	2.3422	0.0132519	-0.594248	-5.7457	Q59MZ5	Q59MZ5	1038	Phosphoribosylformylglycinamidine synthase
19.5162	19.5094	19.6076	19.5309	19.6293	19.4488	19.5444	19.5363				-1			4	4	4	31.8	31.8	31.8	16.781	0	6.0532	7543200	7	6	0.269837	0.724895	0.520725	0.674038	Q59MZ8	Q59MZ8	1039	DNA-directed RNA polymerases I, II, and III subunit RPABC3
20.7083	20.7509	20.6256	20.8029	20.8168	20.3525	20.6949	20.6574				-1			25	25	24	77.6	77.6	76	46.038	0	323.31	151740000	21	96	0.98961	0.129942	-1.01142	-2.1106	Q59N40	Q59N40	1040	Aspartate aminotransferase
24.0728	24.2356	24.1956	23.7829	24.0205	23.9474	24.168	23.9169				-1			12	12	12	44.2	44.2	44.2	37.824	0	38.859	33686000	17	27	0.467454	0.469336	-0.0719134	-1.08019	Q59N42;A0A1D8PQA0	Q59N42	1041	Serine/threonine-protein phosphatase
19.1531	19.3664	19.7887	19.4888	19.638	19.4722	19.4361	19.533				-1			3	3	3	11.1	11.1	11.1	33.624	0	5.9457	3599000	17	9	0.918909	0.154408	0.556182	1.96739	Q59N43	Q59N43	1042	Signal recognition particle receptor subunit beta
20.5276	20.6888	20.5895	19.4748	20.2367	20.1735	20.602	19.9617				-1			1	1	1	13.5	13.5	13.5	18.126	0.0018892	3.7096	4211600	6	5	0.823968	0.190107	0.383823	1.77831	Q59N74	Q59N74	1043	Respiratory supercomplex factor 1, mitochondrial
19.5802	19.4046	19.2813	19.4257	19.188	19.3742	19.4221	19.3293				-1			6	6	6	39.6	39.6	39.6	22.036	0	19.784	18321000	9	24	1.48235	0.0525	-0.467051	-3.19893	Q59N80	Q59N80	1044	Inosine triphosphate pyrophosphatase
19.3141	17.4825	18.1167	22.3161	18.2104	18.528	18.3044	19.6848				-1			3	3	3	21.1	21.1	21.1	23.489	0	7.5407	13729000	11	6	0.478875	0.453382	1.3443	1.10283	Q59NB3	Q59NB3	1045	Snl1p
18.4351	18.4739	18.4212	18.4162	18.3587	18.1516	18.4434	18.3088				-1			12	12	12	31.3	31.3	31.3	71.462	0	37.039	38747000	31	26	0.851203	0.179528	-0.238736	-1.83223	Q59NB8	Q59NB8	1046	Leucine aminopeptidase 2
21.1448	21.124	21.0825	20.8595	21.2032	21.0381	21.1171	21.0336				-1			5	5	4	18.8	18.8	16.9	41.777	0	6.7417	9441100	21	8	1.47892	0.0533133	0.50081	3.19065	Q59NC4	Q59NC4	1047	Gly1p
17.462	17.3427	16.3774	16.9877	17.1425	16.7829	17.0607	16.971				-1			3	3	3	18.3	18.3	18.3	35.257	0	5.9501	11243000	17	10	0.229655	0.77214	-0.0983213	-0.586058	Q59NG6	Q59NG6	1048	Mitochondrial 37S ribosomal protein PET123
18.8689	18.7455	18.8089	18.8553	18.8506	19.0102	18.8077	18.9053				-1			5	5	5	27.2	27.2	27.2	32.853	0	45.009	28871000	14	24	0.0122918	0.987409	0.00917053	0.0372188	Q59NH3	Q59NH3	1049	Yhm2p
21.4919	21.462	21.3553	21.8711	21.4788	21.5143	21.4364	21.6214				-1			14	14	14	71.8	71.8	71.8	31.833	0	162.23	94368000	17	81	1.0701	0.103622	-0.678488	-2.27673	Q59NN8	Q59NN8	1051	Hsp70 nucleotide exchange factor FES1
21.0813	20.9485	20.6979	21.3779	20.7569	21.039	20.9092	21.0579				-1			4	4	4	19.9	19.9	19.9	27.859	0	9.3749	14340000	8	10	4.0526	0	-3.60618	-16.0284	Q59NP1	Q59NP1	1052	Copper transport protein CTR1
22.0882	21.8083	21.9232	21.5049	21.6933	21.8218	21.9399	21.6733				-1			6	6	6	25.8	25.8	25.8	43.692	0	90.962	41353000	10	28	2.80205	0.00441558	-3.66329	-7.63899	Q59NP5	Q59NP5	1053	Secreted beta-glucosidase SUN41
22.5978	22.5487	22.4319	22.4972	22.2669	22.1882	22.5261	22.3175				-1			19	19	19	56.6	56.6	56.6	56.483	0	87.589	70366000	26	60	0.178247	0.827319	-0.107281	-0.469189	Q59NQ5	Q59NQ5	1054	Glutathione reductase
21.8114	21.8358	21.8187	23.0092	22.1717	22.2276	21.822	22.4695				-1			9	9	9	50.3	50.3	50.3	32.472	0	39.799	49869000	13	36	0.799293	0.199899	0.571375	1.72965	Q59P03	Q59P03	1057	NADH-cytochrome b5 reductase 1
19.1488	19.0081	18.842	19.642	19.0316	18.9706	18.9996	19.2147				-1			5	5	5	24.7	24.7	24.7	40.677	0	12.091	12320000	21	14	0.0369929	0.969626	-0.0120602	-0.10914	Q59P08	Q59P08	1058	Glyoxylate reductase
22.6217	22.5478	22.362	22.1943	21.4304	21.6664	22.5105	21.7637				-1			14	14	14	82.2	82.2	82.2	24.314	0	131.29	200860000	13	106	0.726224	0.236566	-0.166954	-1.5864	Q59P43	Q59P43	1059	GTP-binding nuclear protein
19.5603	19.4247	19.2803	19.4618	19.7102	19.451	19.4218	19.541				-1			15	15	15	48.2	48.2	48.2	43.004	0	133.79	102830000	18	80	0.926858	0.150425	-0.413564	-1.98338	Q59P52	Q59P52	1060	Phosphoserine aminotransferase
20.271	20.4778	20.3499	19.743	20.1656	19.8806	20.3663	19.9297				-1			10	10	10	31.3	31.3	31.3	63.163	0	24.865	29968000	29	31	2.86532	0.00459459	0.454012	7.9381	Q59P56	Q59P56	1061	Threonine dehydratase
21.8861	22.054	22.0814	22.5802	22.071	22.0167	22.0072	22.2226				-1			5	5	5	10.2	10.2	10.2	99.267	0	8.6998	5781000	43	9	0.372844	0.592897	0.170426	0.889921	Q59P94	Q59P94	1062	Mitofusin
21.5184	21.8216	21.9016	21.9016	21.8491	21.674	21.7472	21.8082				-1			2	2	2	13.6	13.6	13.6	31.32	0	4.5075	3958000	14	4	0.00109154	0.998966	0.00136248	0.00334694	Q59PA0	Q59PA0	1063	Cox11p
22.0835	22.1745	22.008	21.789	22.0642	22.1567	22.0887	22.0033				-1			2	2	2	4.5	4.5	4.5	80.996	0.0092486	2.8359	1998100	30	5	1.34237	0.0612191	1.65248	2.87018	Q59PA1	Q59PA1	1064	Fre10p
20.0531	20.0518	19.8448	19.9512	19.8781	19.7828	19.9832	19.8707				-1			5	5	5	34.5	34.5	34.5	19.796	0	83.301	11763000	8	11	1.05258	0.107627	-1.13657	-2.24026	Q59PA3	Q59PA3	1065	Ferroxidase
20.1918	20.4161	21.1856	18.8924	21.0621	21.5903	20.5978	20.5149				-1			4	4	4	19	19	19	37.455	0	7.1113	6278100	18	7	0.0759848	0.930092	-0.0946032	-0.216091	Q59PE7	Q59PE7	1066	Protein BCP1
21.2401	21.2566	20.9205	20.6693	20.9608	20.9682	21.139	20.8661				-1			7	7	7	16.2	16.2	16.2	82.345	0	13.406	7123400	30	13	1.1929	0.0815531	-0.550663	-2.53774	Q59PH5	Q59PH5	1067	Vtc4p
19.0212	18.9749	19.276	17.8044	19.0982	19.0294	19.0907	18.644				-1			21	21	21	30.4	30.4	30.4	106.06	0	73.317	92967000	41	80	0.842534	0.18209	0.286311	1.81504	Q59PL9	Q59PL9	1068	Eukaryotic translation initiation factor 3 subunit A
20.7498	20.8962	20.8188	20.7216	20.587	20.352	20.8216	20.5535				-1			6	6	6	18.4	18.4	18.4	55.468	0	25.431	17651000	24	26	0.93793	0.147074	0.589303	2.0057	Q59PP0	Q59PP0	1069	DNA mismatch repair protein HSM3
20.5003	20.6305	20.6336	19.8971	20.4275	20.4844	20.5881	20.2697				-1			3	3	3	13.6	13.6	13.6	48.832	0	6.696	3860500	26	3	0.139581	0.867737	0.0773061	0.377271	Q59PR3	Q59PR3	1071	ATP-dependent RNA helicase DBP8
19.6052	19.6951	19.7398	20.2857	19.7658	19.7754	19.68	19.9423				-1			7	7	7	44.4	44.4	44.4	24.815	0	88.904	58600000	9	41	0.486924	0.446888	0.0927436	1.11875	Q59PR9	Q59PR9	1072	Transcriptional regulator HMO1
21.4837	21.7029	21.64	21.7159	21.1502	21.1906	21.6089	21.3523				-1			25	25	25	66	66	66	57.223	0	323.31	216550000	27	195	2.10355	0.0218	0.161439	4.92898	Q59PT0	Q59PT0	1073	V-type proton ATPase subunit B
18.3179	18.2965	18.1519	18.2946	19.1023	17.1602	18.2555	18.1857				-1			9	9	9	63.2	63.2	63.2	19.376	0	323.31	166080000	9	83	0.85237	0.179118	-0.160866	-1.83454	Q59PV8	Q59PV8	1074	ATP synthase subunit d, mitochondrial
16.8251	19.9275	20.0447	20.7203	19.6307	19.7209	18.9325	20.0239				-1			2	2	2	18.3	18.3	18.3	19.444	0	6.6022	12216000	8	10	2.43277	0.0111803	-0.289998	-6.08297	Q59PW1	Q59PW1	1075	Monothiol glutaredoxin
20.3351	20.1891	20.2447	20.4091	20.7401	20.1845	20.2563	20.4446				-1			8	8	8	52.5	52.5	52.5	27.735	0	21.576	28381000	15	20	0.226159	0.777053	-0.0416311	-0.578276	Q59PZ1	Q59PZ1	1076	Proteasome core particle subunit alpha 5
20.2096	20.3027	20.5437	20.3858	20.3473	20.5596	20.352	20.4309				-1			4	4	4	14.2	14.2	14.2	59.207	0	7.7171	5233000	22	19	0.26645	0.726289	0.203118	0.666719	Q59PZ4	Q59PZ4	1077	60S ribosomal export protein NMD3
19.5551	19.2535	19.2419	18.6577	19.6458	19.4659	19.3502	19.2565				-1			14	14	14	73	73	73	28.484	0	52.143	62519000	18	50	1.45137	0.0530259	-0.514387	-3.12458	Q59PZ6	Q59PZ6	1078	6-phosphogluconolactonase-like protein
21.966	21.7552	21.8397	19.9635	21.6641	21.6678	21.8536	21.0985				-1			9	9	9	11.3	11.3	11.3	136.96	0	23.176	16906000	62	22	0.690461	0.256555	0.149584	1.51661	Q59Q34	Q59Q34	1079	Ion-transporting P-type ATPase
21.2177	21.1525	21.0403	21.3167	21.1528	21.0827	21.1368	21.1841				-1			3	3	3	5.8	5.8	5.8	94.687	0.0030731	3.4977	2072100	27	3	0.430555	0.516025	-0.269414	-1.00664	Q59Q44	Q59Q44	1080	Serine/threonine-protein phosphatase 2A 56 kDa regulatory subunit
22.7313	22.724	22.5298	22.5413	22.3339	22.4306	22.6617	22.4352				-1			19	19	19	57.8	57.8	57.8	56.239	0	179.49	116010000	23	99	2.28086	0.0123121	0.57608	5.52613	Q59Q46	Q59Q46	1081	Inosine-5-monophosphate dehydrogenase
19.8857	19.7348	19.7564	20.8229	20.0645	20.1998	19.7923	20.3624				-1			4	4	4	20.7	20.7	20.7	24.341	0	7.4148	12197000	10	9	0.754725	0.223442	0.843587	1.64215	Q59QA9	Q59QA9	1082	HIG1 domain-containing protein
19.0869	18.9017	18.8976	18.7748	19.075	18.8359	18.9621	18.8953				-1			11	11	11	34.7	34.7	34.7	60.066	0	27.269	36261000	31	34	1.32662	0.0617713	0.279524	2.83429	Q59QB7	Q59QB7	1084	T-complex protein 1 subunit alpha
20.4645	20.5586	20.122	20.3869	20.4398	20.3245	20.3817	20.3837				-1			4	4	4	18.8	18.8	18.8	28.485	0	7.9041	6015600	12	7	0.535617	0.385307	0.489383	1.21456	Q59QB8	Q59QB8	1085	Gcf1p
18.8667	18.9513	18.9714	18.665	19.0612	18.8509	18.9298	18.8591				-1			4	4	4	20	20	20	36.444	0	6.8071	5240900	16	12	0.0783805	0.929431	0.0682068	0.222435	Q59QD0	Q59QD0	1088	Putative ATP-binding cassette family ATPase
23.3496	23.6656	23.6904	23.6121	23.9425	23.614	23.5685	23.7229				-1			22	22	14	65.3	65.3	44.5	38.273	0	281.38	183580000	21	111	0.239314	0.76145	-0.347466	-0.607447	Q59QH2	Q59QH2	1089	Csh1p
21.8423	21.8402	21.6966	21.9109	21.194	21.3156	21.793	21.4735				-1			4	4	4	5.3	5.3	5.3	104.66	0	5.6683	5211000	33	6	0.602988	0.321348	0.818564	1.34621	Q59QN2	Q59QN2	1090	Uncharacterized protein
21.2037	21.138	21.1113	19.7952	20.7049	20.3845	21.151	20.2949				-1			17	17	17	66.8	66.8	66.8	41.801	0	302.9	198240000	18	139	0.403445	0.555556	-0.40947	-0.952099	Q59QN6;A0A1D8PIL8;A0A1D8PNS1	Q59QN6	1091	Formate dehydrogenase
20.0371	20.0523	20.0335	19.7901	20.0358	19.872	20.041	19.8993				-1			14	14	14	50.6	50.6	50.6	30.114	0	41.866	67257000	18	62	0.903938	0.16043	-0.399547	-1.93735	Q59QN7	Q59QN7	1092	Succinate dehydrogenase [ubiquinone] iron-sulfur subunit, mitochondrial
22.923	22.9367	22.809	23.7692	22.7767	22.9278	22.8896	23.1579				-1			3	3	3	34.4	34.4	34.4	17.514	0	8.3987	6669600	4	13	0.639282	0.295327	0.569695	1.41691	Q59QT0	Q59QT0	1093	DNA-directed RNA polymerase core subunit
23.0012	22.8286	22.6349	23.5072	22.8614	22.9371	22.8216	23.1019				-1			5	5	5	39.4	39.4	39.4	24.475	0	39.543	34425000	12	42	0.395759	0.566484	0.0690174	0.936547	Q59QT3	Q59QT3	1094	Uracil phosphoribosyltransferase
23.1303	23.0781	22.9432	23.4973	22.966	23.0739	23.0505	23.1791				-1			20	20	20	48.6	48.6	48.6	62.247	0	119.35	102170000	30	91	0.863476	0.176186	-0.200347	-1.8566	Q59R18	Q59R18	1095	Asparagine--tRNA ligase
21.6282	21.4843	21.4437	21.7534	21.5572	21.6385	21.5187	21.6497				-1			27	27	27	51.7	51.7	51.7	77.338	0	323.31	176330000	38	126	1.18516	0.0828301	-0.117196	-2.52096	Q59R20	Q59R20	1096	Proline--tRNA ligase
20.6723	20.7242	20.3902	18.9605	20.2551	19.9753	20.5955	19.7303				-1			4	4	4	5.1	5.1	5.1	131.53	0	6.36	4311400	53	6	0.314276	0.664654	-0.182049	-0.768631	Q59R27	Q59R27	1097	Uncharacterized protein
20.9709	21.0029	20.8519	21.0422	21.1759	21.1615	20.9419	21.1265				-1			9	9	9	18.4	18.4	18.4	93.331	0	24.42	28856000	25	33	0.220928	0.783351	0.0509771	0.566588	Q59R99	Q59R99	1099	V-type proton ATPase subunit a
19.8958	19.9376	19.8805	20.2831	19.8518	19.9474	19.9047	20.0274				-1			2	2	2	9.5	9.5	9.5	31.622	0.0012845	3.8684	1656400	17	4	0.0349395	0.972849	-0.00937017	-0.103296	Q59RB0	Q59RB0	1101	Uncharacterized protein
21.947	22.1156	21.9616	20.6508	22.1494	22.358	22.0081	21.7194				-1			26	26	26	67.8	67.8	67.8	61.421	0	323.31	363060000	27	138	2.3241	0.0129552	-3.21217	-5.68018	Q59RB8	Q59RB8	1102	Isocitrate lyase
22.9668	23.0072	22.7813	23.4984	23.141	23.1467	22.9184	23.262				-1			3	3	3	18.3	18.3	18.3	42.855	0	6.1517	8218400	14	8	0.269292	0.724342	-0.127708	-0.67286	Q59RH5	Q59RH5	1104	Histone acetyltransferase type B subunit 2
20.6917	20.6022	20.6321	20.38	20.3442	19.9795	20.642	20.2346				-1			40	40	40	49.8	49.8	49.8	125.27	0	298.85	230130000	58	211	0.600031	0.323688	-0.107337	-1.34044	Q59RI1	Q59RI1	1105	Isoleucine--tRNA ligase
21.2402	21.1418	21.0395	21.1925	22.0399	21.9433	21.1405	21.7252				-1			3	3	3	6.6	6.6	6.6	89.387	0	5.1619	1908600	47	5	0.0200052	0.978402	-0.021183	-0.0600703	Q59RK9	Q59RK9	1107	Mitochondrial intermediate peptidase
18.9614	19.1722	19.1177	17.45	17.6227	18.7801	19.0838	17.9509				-1			6	6	6	44.9	44.9	44.9	17.692	0	13.909	11325000	10	16	0.614192	0.315086	0.128342	1.36804	Q59RN2	Q59RN2	1108	Actin-related protein 2/3 complex subunit 5
23.7386	23.9449	24.0784	23.8605	23.88	23.7236	23.9206	23.8214				-1			6	6	6	35.3	35.3	35.3	36.363	0	8.972	12914000	14	8	0.06565	0.941143	-0.0330995	-0.18844	Q59RP7	Q59RP7	1109	54S ribosomal protein L4, mitochondrial
20.0969	20.0227	20.1456	19.7165	20.1463	19.8852	20.0884	19.916				-1			3	3	3	18	18	18	29.389	0	6.4466	7766600	14	10	0.960067	0.141435	0.214612	2.05048	Q59RQ4	Q59RQ4	1111	Mitochondrial 54S ribosomal protein YmL8
18.315	18.4628	18.6271	18.7571	20.0655	18.7996	18.4683	19.2074				-1			24	24	24	63.3	63.3	63.3	52.856	0	323.31	266620000	22	187	0.933256	0.148399	0.178483	1.99627	Q59RQ6	Q59RQ6	1112	Dihydrolipoyl dehydrogenase
20.5978	20.5281	20.4377	20.3889	20.5787	20.473	20.5212	20.4802				-1			19	18	18	51.2	48.8	48.8	57.114	0	162.87	91203000	26	87	0.647235	0.289538	0.713278	1.4324	Q59S06	Q59S06	1113	Nucleolar protein 58
24.4776	24.5282	24.3198	25.5714	24.7341	24.643	24.4419	24.9828				-1			11	11	11	63.2	63.2	63.2	21.481	0	105.11	72859000	12	60	0.369728	0.596183	-0.116212	-0.883548	Q59S78	Q59S78	1117	Small COPII coat GTPase SAR1
23.9064	23.9995	23.9856	23.2277	23.7041	23.5894	23.9638	23.5071				-1			7	7	7	46.2	46.2	46.2	32.137	0	19.957	26694000	17	24	0.46101	0.477092	0.193204	1.0674	Q59SD0	Q59SD0	1118	Proteasome regulatory particle lid subunit
19.1115	19.2686	19.3429	20.3988	20.0781	19.5083	19.241	19.9951				-1			3	3	3	20.3	20.3	20.3	40.62	0	100.73	26058000	7	9	1.46771	0.0537365	-2.78661	-3.16369	Q59SF7	Q59SF7	1119	Cell wall mannoprotein PIR1
20.2221	20.5979	20.678	21.2639	20.9942	20.8797	20.4993	21.0459				-1			5	5	5	11.3	11.3	11.3	116.21	0	6.8316	6420600	38	7	0.673539	0.266096	0.218811	1.48364	Q59SI4	Q59SI4	1120	Nmd5p
20.8495	20.6688	21.1016	20.8767	20.9949	21.2008	20.8733	21.0241				-1			3	3	3	30.3	30.3	30.3	27.239	0	6.0032	4221100	10	7	0.00553777	0.993691	-0.00633748	-0.0168947	Q59SK8	Q59SK8	1124	SUI1 domain-containing protein
19.4722	19.5028	19.3139	19.9088	19.2039	19.4182	19.4296	19.5103				-1			38	38	37	59.5	59.5	58.8	102.18	0	323.31	276620000	50	203	1.02437	0.116734	-0.187673	-2.1819	Q59SM8	Q59SM8	1125	Trifunctional formate-tetrahydrofolate ligase/methenyltetrahydrofolate cyclohydrolase/methylenetetrahydrofolate dehydrogenase
21.036	21.0115	20.9211	20.9722	20.7198	20.6518	20.9896	20.7813				-1			1	1	1	9.6	9.6	9.6	33.3	0.0096756	2.765	4689300	15	6	0.476803	0.456464	-0.791746	-1.09873	Q59SS1	Q59SS1	1127	Ccc1p
23.7587	23.7443	23.8148	23.2168	23.6428	23.6044	23.7726	23.488				-1			3	3	3	10.6	10.6	10.6	65.695	0.0031328	3.6469	3543300	30	4	0.766006	0.219311	0.591031	1.66425	Q59SS8	Q59SS8	1128	Diacylglycerol O-acyltransferase
19.6898	19.7114	19.6524	20.2685	19.9713	19.673	19.6845	19.9709				-1			3	3	3	11	11	11	37.618	0	7.3618	7619400	18	13	2.68809	0.00615385	-0.562206	-7.12554	Q59ST1	Q59ST1	1129	S-methyl-5-thioadenosine phosphorylase
19.7572	19.7596	19.8264	21.1875	20.1107	19.8835	19.7811	20.3939				-1			6	2	2	57.6	18.2	18.2	14.009	0	64.772	37273000	5	17	0.829683	0.187066	0.220937	1.7896	Q59SU5	Q59SU5	1130	Histone H2A.1
22.7654	22.7237	22.6744	22.6707	22.7339	22.839	22.7212	22.7479				-1			27	27	27	72.8	72.8	72.8	54.342	0	220	187170000	31	139	1.05313	0.108038	0.437375	2.2414	Q59T35	Q59T35	1132	Fumarate reductase
20.7185	20.8865	20.7588	20.6762	20.6588	20.7095	20.7879	20.6815				-1			15	15	15	65	65	65	22.753	0	323.31	440490000	8	182	2.08118	0.022	0.472287	4.85735	Q59T44	Q59T44	1134	40S ribosomal protein S8
23.7968	23.5406	23.5152	23.021	23.3584	23.3209	23.6175	23.2334				-1			3	3	3	16.3	16.3	16.3	34.214	0	5.2952	5086500	13	5	2.66508	0.00595745	-1.64431	-7.02561	Q59T45	Q59T45	1135	Putative amidotransferase
24.4581	24.5337	24.4044	24.4885	23.9185	23.9767	24.4654	24.1279				-1			6	6	6	29.5	29.5	29.5	39.09	0	13.749	10827000	18	11	2.20723	0.0168861	0.800481	5.27158	Q59T48	Q59T48	1136	PKS_ER domain-containing protein
21.6228	21.5009	21.4117	22.3006	21.659	21.9902	21.5118	21.9833				-1			9	9	9	39.9	39.9	39.9	37.302	0	20.743	45322000	20	26	3.68646	0	-0.442883	-12.9383	Q59T49	Q59T49	1137	Epimerase domain-containing protein
22.2141	22.0538	22.0169	22.2514	22.0466	21.8324	22.0949	22.0435				-1			5	5	5	7.4	7.4	7.4	90.368	0	11.219	6020100	41	10	1.2563	0.0721739	-1.41866	-2.67661	Q59T80	Q59T80	1138	Carnitine O-acetyltransferase
25.8311	25.8845	25.8107	25.7963	25.1697	25.2699	25.8421	25.412				-1			3	3	3	11.8	11.8	11.8	54.641	0	4.4095	7000400	23	4	0.134937	0.872347	0.144492	0.365957	Q59T88	Q59T88	1139	Succinate-semialdehyde dehydrogenase
19.4314	19.7259	19.6479	20.0009	20.0687	19.5655	19.6017	19.8783				-1			24	24	24	74.2	74.2	74.2	53.886	0	193.59	147060000	24	137	1.30999	0.0634654	-0.199919	-2.79664	Q59T95	Q59T95	1140	Cystathionine beta-synthase
25.4056	25.5148	25.4177	25.4866	25.5191	25.5752	25.446	25.527				-1			3	3	3	33.3	33.3	33.3	18.628	0	5.1208	4769600	8	4	0.404361	0.554646	0.100212	0.953949	Q59TA2	Q59TA2	1141	Signal recognition particle subunit
19.1848	18.7599	18.4209	18.3549	18.3476	18.2936	18.7885	18.332				-1			14	14	14	54.9	54.9	54.9	46.54	0	140.65	68220000	24	66	0.852548	0.179684	0.310918	1.8349	Q59TB4	Q59TB4	1143	Uncharacterized protein
24.3844	24.2375	24.1371	24.7329	24.4234	24.5663	24.253	24.5742				-1			15	6	6	54.2	25.4	25.4	46.263	0	71.031	42513000	22	38	0.510808	0.414392	0.236693	1.16584	Q59TC4	Q59TC4	1144	Homocitrate synthase
25.3781	25.0532	24.8569	24.6323	24.5337	25.1347	25.096	24.7669				-1			9	9	9	32	32	32	53.833	0	19.391	33130000	25	20	0.82503	0.190257	0.0937373	1.78041	Q59TD5	Q59TD5	1146	NADH dehydrogenase [ubiquinone] flavoprotein 1, mitochondrial
19.4723	19.4539	19.4698	19.1361	19.409	19.3622	19.4654	19.3024				-1			7	7	7	45.4	45.4	45.4	20.963	0	96.174	159300000	7	93	1.0659	0.104745	0.463539	2.26795	Q59TE0	Q59TE0	1147	Ribosomal 60S subunit protein L17B
22.815	22.4018	22.2082	23.974	22.9931	23.2104	22.475	23.3925				-1			3	3	3	5.3	5.3	5.3	95.281	0	7.1111	3582400	40	6	0.966405	0.137419	-0.423492	-2.06334	Q59TM0	Q59TM0	1148	Oxysterol-binding protein related protein
20.1983	20.135	20.2296	19.9146	20.2355	20.1702	20.1876	20.1068				-1			6	6	6	27.6	27.6	27.6	30.977	0	12.7	8769600	15	7	2.42255	0.0110894	-0.822409	-6.04412	Q59TS4	Q59TS4	1149	Chorismate mutase
18.813	18.4591	18.9616	20.09	19.0745	19.958	18.7446	19.7075				-1			3	3	3	32.8	32.8	32.8	14.777	0	11.013	8642900	8	16	0.343863	0.631261	0.209806	0.830322	Q59TT2	Q59TT2	1150	Uncharacterized protein
22.0034	22.1219	22.055	22.0367	21.839	21.8245	22.0601	21.9001				-1			7	7	7	68.8	68.8	68.8	17.031	0	323.31	206860000	8	107	2.95979	0.00342857	0.445267	8.40437	Q59TU0	Q59TU0	1151	Nascent polypeptide-associated complex subunit beta
21.3151	21.2613	21.2455	23.5443	22.3491	21.959	21.274	22.6175				-1			15	15	15	69.1	69.1	69.1	38.668	0	193.69	132930000	18	94	0.699727	0.250435	0.461656	1.53468	Q59TU5	Q59TU5	1152	Mrf1p
23.8038	23.8193	23.7899	24.1901	23.3439	23.5064	23.8043	23.6801				-1			29	29	29	81.8	81.8	81.8	52.107	0	323.31	625260000	27	288	0.951751	0.144485	0.203137	2.03363	Q59TZ8;Q59RR7	Q59TZ8;Q59RR7	1153	Phosphotransferase;Phosphotransferase
24.4972	24.5042	24.593	23.7897	24.4401	24.4359	24.5315	24.2219				-1			2	2	2	6	6	6	54.241	0	4.2417	4454400	24	5	0.0243905	0.981695	-0.0105019	-0.0728984	Q59U06	Q59U06	1154	Serine/threonine-protein phosphatase
23.9864	24.0071	23.899	24.1021	23.8312	23.7686	23.9642	23.9007				-1			9	9	9	37.9	37.9	37.9	45.447	0	95.541	67648000	13	67	0.0841569	0.922872	0.068648	0.237634	Q59U59	Q59U59	1155	Proteinase A
22.6594	22.6981	22.6274	22.8526	22.5672	22.5222	22.6616	22.6473				-1			11	11	11	44	44	44	44.067	0	26.393	59923000	21	34	1.98601	0.0242887	0.662961	4.56147	Q59U72	Q59U72	1156	Ferrochelatase
23.3815	23.351	23.2496	23.4863	23.3134	23.433	23.3274	23.4109				-1			5	5	5	45.1	45.1	45.1	12.817	0	14.342	10540000	7	11	0.0486186	0.957333	0.0372194	0.141804	Q59U85	Q59U85	1157	V-type proton ATPase subunit G
25.1467	25.2012	25.0721	25.7128	25.149	25.2275	25.14	25.3631				-1			8	8	8	70.2	70.2	70.2	13.139	0	64.025	241720000	6	80	2.39068	0.0118095	0.371529	5.92423	Q59U89	Q59U89	1158	SBDS domain-containing protein
22.6697	22.809	22.9069	22.3264	22.7484	22.8229	22.7952	22.6326				-1			20	20	20	44.8	44.8	44.8	65.29	0	156.78	148960000	26	105	0.617753	0.312365	0.141093	1.37498	Q59UF7	Q59UF7	1159	Aspartate--tRNA ligase
24.0549	24.0907	24.0801	24.23	23.9914	23.826	24.0752	24.0158				-1			3	3	3	4.8	4.8	4.8	111.2	0	4.6504	3378500	40	6	0.057393	0.94741	-0.0390778	-0.166003	Q59UR3	Q59UR3	1160	Swi1p
21.5256	21.6861	21.6638	21.8351	21.6228	21.555	21.6252	21.671				-1			21	21	21	67.7	67.7	67.7	47.987	0	323.31	285200000	21	140	2.98553	0.0036	-1.07961	-8.53569	Q59US5	Q59US5	1161	Bifunctional cysteine synthase/O-acetylhomoserine aminocarboxypropyltransferase
21.8929	21.6261	21.518	21.3786	21.3293	21.2405	21.679	21.3161				-1			3	3	3	16.3	16.3	16.3	39.548	0	6.1201	4374000	13	11	0.149637	0.857379	0.160259	0.401559	Q59UY8	Q59UY8	1163	DNA repair protein RAD51 homolog
19.1929	19.3097	19.2737	19.0182	19.4349	19.0732	19.2588	19.1754				-1			4	4	4	26	26	26	22.826	0	11.212	13879000	13	12	0.550069	0.371277	0.159787	1.24287	Q59V63	Q59V63	1164	Emp24p
18.4767	18.4008	18.7285	18.474	18.6227	18.4811	18.5353	18.5259				-1			11	11	11	50.4	50.4	50.4	36.81	0	38.965	46996000	14	45	0.373932	0.591716	0.0784817	0.892144	Q59V92	Q59V92	1165	Type II HSP40 co-chaperone
18.3232	18.3222	18.2298	18.5573	18.0416	18.0334	18.2917	18.2108				-1			10	10	10	47.6	47.6	47.6	38.358	0	40.622	37173000	19	47	1.2531	0.0723462	0.430604	2.66951	Q59V93	Q59V93	1166	Very-long-chain 3-oxoacyl-CoA reductase
19.3056	19.4903	19.4391	19.6236	17.8192	17.5167	19.4117	18.3198				-1			3	3	3	11.9	11.9	11.9	48.354	0	18.951	4411900	18	10	0.017612	0.979739	0.018294	0.05302	Q59VF4	Q59VF4	1167	Histone acetyltransferase type B catalytic subunit
23.2696	23.4979	23.624	22.9472	22.4211	23.0114	23.4638	22.7932				-1			18	18	9	61.2	61.2	35	47.49	0	222.12	149320000	23	122	0.0444559	0.961123	-0.0251287	-0.130189	Q59VG1	Q59VG1	1168	Homocitrate synthase
23.9578	23.859	23.6726	24.0757	23.6394	23.6141	23.8298	23.7764				-1			3	3	3	9.6	9.6	9.6	45.419	0	13.344	9845700	11	18	0.994724	0.129353	2.37432	2.12105	Q59VG6	Q59VG6	1169	Delta(7)-sterol 5(6)-desaturase ERG3
18.9368	19.0031	17.9805	18.5186	18.728	18.6586	18.6402	18.6351				-1			5	5	5	41.2	41.2	41.2	15.344	0	113.62	88124000	4	22	0.43809	0.507962	0.335186	1.02172	Q5ADQ0;Q59VN2	Q5ADQ0;Q59VN2	1170	Histone H3.3;Histone H3.1/H3.2
19.9252	19.8877	19.9652	20.3505	20.1024	19.7434	19.9261	20.0654				-1			10	10	10	61	61	61	11.62	0	98.252	265090000	6	86	2.29771	0.0124892	0.233658	5.58577	Q59VN4	Q59VN4	1171	Histone H4
18.4533	17.4218	17.7396	19.0671	18.2533	19.1371	17.8715	18.8192				-1			2	2	2	19	19	19	20.443	0	4.1809	7186500	5	7	1.28179	0.0668998	-0.316472	-2.73329	Q59VN7	Q59VN7	1172	Uncharacterized protein
20.898	20.9684	20.7141	19.5469	20.8116	21.3446	20.8602	20.5677				-1			7	7	3	64.9	64.9	25.2	13.824	0	323.31	272150000	6	80	0.548899	0.371453	0.267203	1.24058	Q59VP2	Q59VP2	1173	Histone H2A.2
18.7945	16.9483	18.2059	18.6773	18.886	18.8813	17.9829	18.8149				-1			4	4	4	5.1	5.1	5.1	97.379	0	5.761	5562600	27	10	0.256717	0.742817	0.197799	0.645592	Q59VP7	Q59VP7	1174	Ribosome biogenesis protein ERB1
19.728	19.9854	19.9886	20.0439	20.1962	20.0654	19.9007	20.1018				-1			5	5	5	23.5	23.5	23.5	47.667	0	42.88	29940000	9	22	1.163	0.0857311	0.351473	2.47325	Q59VR3	Q59VR3	1175	FK506-binding protein 3
20.6125	20.3344	20.6336	19.9004	20.3457	20.3182	20.5268	20.1881				-1			16	16	16	37.8	37.8	37.8	96.536	0	260.29	71343000	31	66	0.252729	0.743533	-0.216913	-0.636895	Q59VX7	Q59VX7	1176	Karyopherin beta
20.6403	20.8328	20.8697	21.2654	21.074	20.7824	20.781	21.0406				-1			5	5	5	35.3	35.3	35.3	28.68	0	50.618	24337000	12	29	0.871056	0.172395	0.432702	1.87169	Q59VX9	Q59VX9	1178	NAD(P)H-hydrate epimerase
19.1293	18.4796	18.3542	18.7606	19.374	19.8132	18.6544	19.3159				-1			8	8	8	23.7	23.7	23.7	57.099	0	35.653	26774000	24	19	1.7447	0.037251	0.486542	3.86951	Q59VY8	Q59VY8	1179	Galactokinase
21.727	21.6693	21.5301	21.4676	21.4488	21.3289	21.6422	21.4151				-1			5	5	4	12.1	12.1	9.7	60.388	0	12.479	14116000	17	10	0.818824	0.192444	1.59578	1.76815	Q59VZ0	Q59VZ0	1180	Hgt2p
19.6834	19.5951	19.4089	20.3644	19.7602	19.6598	19.5624	19.9282				-1			7	7	7	34.2	34.2	34.2	40.8	0	33.343	22879000	19	26	0.14799	0.859165	-0.114424	-0.3976	Q59W33	Q59W33	1181	Glycerol-3-phosphate dehydrogenase [NAD(+)]
18.5981	18.7346	18.6844	17.7301	18.9132	18.5254	18.6723	18.3896				-1			5	5	5	15.6	15.6	15.6	54.241	0	60.482	14905000	26	21	1.17049	0.0841953	0.314818	2.48934	Q59W44	Q59W44	1182	Mitochondrial import inner membrane translocase subunit TIM50
19.6282	19.626	19.6507	20.143	19.5474	19.2711	19.635	19.6538				-1			5	5	5	55.9	55.9	55.9	11.149	0	32.097	29943000	8	24	1.58789	0.0434343	-0.593775	-3.45951	Q59W54	Q59W54	1183	SUMO family protein
20.5985	20.6264	20.7017	20.6066	21.0188	20.7991	20.6422	20.8081				-1			6	6	6	42.3	42.3	42.3	26.559	0	20.098	24881000	14	23	3.8138	0	0.407942	13.9412	Q59WC0	Q59WC0	1184	Superoxide dismutase 1 copper chaperone
19.7964	19.8222	20.0523	19.8531	19.8991	19.8524	19.8903	19.8682				-1			5	5	5	26	26	26	34.24	0	9.6065	9066100	17	6	1.08159	0.101419	0.298403	2.30074	Q59WC5	Q59WC5	1185	4-nitrophenylphosphatase
16.8978	16.9441	17.5965	20.7302	18.3675	18.6479	17.1461	19.2486				-1			3	3	3	30.4	30.4	30.4	20.564	0	51.282	14012000	10	10	0.334782	0.642906	-0.723869	-0.811484	Q59WC6	Q59WC6	1186	Phosphorelay intermediate protein YPD1
22.4645	22.4631	22.4264	22.4101	22.3117	22.3691	22.4513	22.3637				-1			10	10	10	72.6	72.6	72.6	19.059	0	91.597	73531000	10	39	0.00977865	0.989492	-0.00471624	-0.0296916	Q59WE2	Q59WE2	1187	E3 ubiquitin ligase complex SCF subunit
17.423	18.2759	18.7805	18.103	18.2296	17.9715	18.1598	18.1013				-1			7	7	7	45.2	45.2	45.2	32.955	0	21.943	22677000	14	23	1.59996	0.0435326	-0.805601	-3.49007	Q59WF0	Q59WF0	1188	Putative hydrolase
21.9449	21.8765	21.917	21.8105	21.124	21.1808	21.9128	21.3718				-1			5	5	5	57.2	57.2	57.2	16.985	0	77.027	79816000	7	46	0.590044	0.33245	-0.152121	-1.32097	Q59WG0	Q59WG0	1189	Adenosine 5-monophosphoramidase HNT1
19.3547	19.2441	19.5567	17.3306	19.5999	19.6628	19.3852	18.8644				-1			39	39	39	65	65	65	90.99	0	323.31	309820000	46	254	0.739669	0.229624	0.186571	1.61268	Q59WG3	Q59WG3	1190	AAA family ATPase
20.9973	20.9884	20.8983	22.9283	21.5283	21.4617	20.9613	21.9728				-1			11	11	11	34.3	34.3	34.3	55.108	0	30.891	32215000	26	33	2.99613	0.00155932	0.746538	8.59026	Q59WG6	Q59WG6	1191	Aspartyl aminopeptidase
20.4235	20.6131	20.5076	20.6374	20.6096	20.5129	20.5147	20.5866				-1			3	3	3	19.1	19.1	19.1	21.008	0	6.2115	8320600	8	8	2.13351	0.0195789	-0.348487	-5.02614	Q59WJ5	Q59WJ5	1193	Acireductone dioxygenase
18.6552	18.551	18.628	18.507	18.1186	17.5399	18.6114	18.0552				-1			7	7	7	31.3	31.3	31.3	38.439	0	24.51	25229000	22	21	0.318329	0.663075	-0.164598	-0.777138	Q59WJ7	Q59WJ7	1194	Uncharacterized protein
18.6596	18.7846	19.208	18.5919	18.2289	18.68	18.8841	18.5003				-1			3	3	3	37.6	37.6	37.6	11.171	0	8.8469	6871100	4	10	0.63417	0.300625	-1.27021	-1.40696	Q59WK2	Q59WK2	1195	Ubiquitin-related modifier 1
20.2141	20.5016	20.4669	21.0818	20.6978	20.8042	20.3942	20.8613				-1			6	6	6	56	56	56	21.175	0	13.53	17629000	9	11	0.471719	0.462936	0.157207	1.08865	Q59WT0	Q59WT0	1196	Actin-related protein 2/3 complex subunit 3
20.7179	20.4694	20.3494	20.5472	16.7476	20.2091	20.5122	19.1679				-1			7	7	7	21	21	21	56.194	0	16.976	12424000	22	14	0.024158	0.981068	-0.0117931	-0.0722211	Q59WU2	Q59WU2	1197	Tyrosine--tRNA ligase
19.9996	19.931	19.839	20.4017	20.0055	20.0786	19.9232	20.1619				-1			2	2	2	12.3	12.3	12.3	26.418	0.0006566	4.098	3255700	13	5	1.50584	0.0518385	-1.04614	-3.25593	Q59WV8	Q59WV8	1198	Uncharacterized protein
19.546	19.3444	19.6026	18.7428	19.2081	19.0398	19.4977	18.9969				-1			7	7	6	42.2	42.2	36	18.103	0	31.058	48308000	9	40	1.38598	0.0578191	-0.706714	-2.97066	Q59WW7	Q59WW7	1199	Glutathione peroxidase
19.6155	19.6098	19.7688	19.5794	20.0807	19.629	19.6647	19.763				-1			3	3	3	8.1	8.1	8.1	86.657	0	10.063	9131300	31	8	0.102122	0.911131	-0.217085	-0.284067	Q59X23	Q59X23	1200	Dolichyl-phosphate-mannose--protein mannosyltransferase 4
20.9308	21.0423	21.5941	20.9591	21.4297	21.151	21.1891	21.1799				-1			7	7	7	42.7	42.7	42.7	30.394	0	41.365	23760000	11	27	0.300838	0.681764	0.0683924	0.74029	Q59X29	Q59X29	1202	Proteasome regulatory particle base subunit
21.569	21.5026	21.5636	22.818	21.9254	21.9272	21.5451	22.2235				-1			3	3	3	5.3	5.3	5.3	67.89	0	6.3596	6125600	26	6	0.385871	0.578761	0.694831	0.916478	Q59X38	Q59X38	1203	Pescadillo homolog
21.0412	21.15	20.9706	21.5891	21.0539	20.8407	21.054	21.1612				-1			10	10	10	71.2	71.2	71.2	22.615	0	35.231	15768000	10	23	0.0372908	0.970753	-0.0759354	-0.109986	Q59X49	Q59X49	1205	Stress protein DDR48
21.9393	21.6721	21.8449	20.6071	21.6071	21.5279	21.8187	21.2474				-1			5	5	5	16.9	16.9	16.9	59.611	0	19.756	18949000	9	23	1.19819	0.0813275	0.215818	2.54921	Q59X67	Q59X67	1206	Enhanced filamentous growth protein 1
19.352	19.3695	19.2781	19.2808	19.554	19.2009	19.3332	19.3453				-1			10	10	10	70.6	70.6	70.6	33.668	0	157.03	55831000	13	41	2.31543	0.0128593	-1.09997	-5.64903	Q59X88	Q59X88	1207	NMT1 domain-containing protein
23.0486	22.8567	23.0614	23.3185	23.0594	23.0896	22.9889	23.1558				-1			3	3	3	25.9	25.9	25.9	23.406	0	6.9334	6027200	14	9	0.224514	0.779483	0.0525875	0.574605	Q59X89	Q59X89	1208	Rab family GTPase
21.5271	21.5221	21.4462	22.3215	21.7587	21.6559	21.4984	21.912				-1			3	3	3	14	14	14	46.683	0	6.5418	5838300	18	7	0.0255897	0.981557	0.00723839	0.0763864	Q59X92	Q59X92	1209	Erv46p
18.7117	18.6497	19.0341	18.33	18.8052	18.749	18.7985	18.6281				-1			11	11	11	53.4	53.4	53.4	32.452	0	66.756	59864000	12	33	2.51953	0.00810811	-1.19208	-6.42147	Q59XU5	Q59XU5	1212	Ras-like protein 1
18.0308	19.0556	19.0808	18.2931	18.9657	18.9043	18.7224	18.721				-1			8	8	8	33	33	33	43.808	0	20.048	16529000	15	22	0.166602	0.835831	0.0497157	0.441912	Q59XU9	Q59XU9	1213	Glycerol-3-phosphate dehydrogenase [NAD(+)]
19.1442	19.0012	19.0123	16.7826	18.5468	16.8709	19.0526	17.4001				-1			4	4	4	18.2	18.2	18.2	53.775	0	61.311	7961800	28	10	1.02757	0.115481	1.59416	2.18851	Q59XV1	Q59XV1	1214	Calmodulin-dependent protein kinase
19.3243	19.168	19.4333	19.4561	21.0836	20.7957	19.3085	20.4451				-1			33	31	31	67.9	65.2	65.2	75.14	0	323.31	320680000	33	174	2.49419	0.00892035	-2.34401	-6.321	Q59XW4	Q59XW4	1215	Acetyl-coenzyme A synthetase
18.6621	18.7042	18.8075	17.9773	19.4345	19.0459	18.7246	18.8192				-1			13	13	13	46.8	46.8	46.8	39.264	0	323.31	383110000	14	123	2.13278	0.0194651	-3.07735	-5.02375	Q59XX2	Q59XX2	1217	Cell surface mannoprotein MP65
18.5633	18.5145	18.4901	19.4941	18.9468	18.779	18.5226	19.0733				-1			9	9	9	15.9	15.9	15.9	93.433	0	17.185	11218000	43	14	0.491336	0.442393	-0.108124	-1.12746	Q59Y21	Q59Y21	1218	E3 ubiquitin-protein ligase
20.9644	21.0359	21.0215	20.4596	21	20.7033	21.0073	20.721				-1			3	3	3	4.5	4.5	4.5	54.277	0	65.448	365180000	11	54	1.03479	0.113527	-1.01742	-2.2034	Q59Y31	Q59Y31	1219	Yeast-form wall Protein 1
20.6772	20.3884	20.6524	19.5106	20.4762	19.9632	20.5726	19.9833				-1			4	4	4	15.8	15.8	15.8	54.921	0	5.9327	3596900	22	5	0.0624656	0.943362	-0.0642039	-0.179824	Q59Y36	Q59Y36	1220	Uncharacterized protein
17.9646	18.0723	18.1105	17.6177	18.3107	17.9871	18.0491	17.9718				-1			8	8	8	79.6	79.6	79.6	21.727	0	78.834	45848000	10	34	0.513672	0.411627	-0.867746	-1.17147	Q59Y37	Q59Y37	1221	Pst2p
21.6074	21.551	21.4468	21.3112	21.5408	21.475	21.5351	21.4423				-1			4	4	4	32.5	32.5	32.5	17.828	0	9.304	9048300	11	8	0.104441	0.908359	0.047828	0.289973	Q59Y38	Q59Y38	1222	zf-CHCC domain-containing protein
22.6899	22.6523	22.5681	22.9513	22.759	22.6826	22.6368	22.7976				-1			2	2	2	20	20	20	15.02	0	4.4776	4071100	9	4	0.085852	0.921655	-0.0524273	-0.242069	Q59Y64	Q59Y64	1223	RNA methylation protein
21.3593	21.34	21.2474	21.4285	21.4118	21.2312	21.3156	21.3572				-1			15	15	15	44.7	44.7	44.7	56.806	0	57.33	50826000	30	52	1.30315	0.0644667	0.252044	2.78122	Q59YC4	Q59YC4	1224	CCT-beta
18.5751	18.5723	18.7079	17.8281	18.8266	18.5912	18.6184	18.4153				-1			6	6	6	25.1	25.1	25.1	36.236	0	12.816	10966000	16	12	4.5042	0	1.0822	20.8414	Q59YD1	Q59YD1	1225	Cu/Pi carrier
21.2639	21.2703	21.0586	21.9399	21.4311	21.7649	21.1976	21.712				-1			4	4	4	33.7	33.7	33.7	18.749	0	12.582	12009000	9	15	1.08589	0.100953	-1.66186	-2.30973	Q59YD2	Q59YD2	1226	Uncharacterized protein
19.7912	19.819	19.6806	19.5913	19.7784	19.4722	19.7636	19.614				-1			13	13	13	26.2	26.2	26.2	79.975	0	44.166	34735000	36	37	3.11349	0	0.426529	9.21672	Q59YE8	Q59YE8	1227	Eukaryotic peptide chain release factor GTP-binding subunit
17.9248	17.3506	17.9666	18.3738	17.8104	17.866	17.7473	18.0167				-1			6	6	6	28.1	28.1	28.1	34.308	0	14.127	15685000	10	19	0.176443	0.827228	-0.0496934	-0.464986	Q59YF0	Q59YF0	1228	Protein transport protein SSO2
20.3423	20.1794	20.1436	18.3587	19.9179	19.858	20.2218	19.3782				-1			4	4	2	32.6	32.6	22.2	25.961	0	20.867	31525000	8	27	0.175508	0.82732	-0.136152	-0.462803	Q59YF4	Q59YF4	1229	Increased recombination centers protein 22-1
20.6587	20.8009	20.6615	20.3515	20.6006	20.3305	20.7071	20.4275				-1			4	4	4	34.9	34.9	34.9	23.128	0	19.239	12721000	11	17	0.521947	0.399078	0.174133	1.18774	Q59YG5	Q59YG5	1230	Mitochondrial import inner membrane translocase subunit TIM23
19.2007	18.7945	18.7571	18.8135	18.7967	17.674	18.9174	18.4281				-1			12	12	12	48.1	48.1	48.1	38.618	0	32.99	40774000	17	34	0.847617	0.180668	-0.505967	-1.82511	Q59YH1	Q59YH1	1231	Glucosamine_iso domain-containing protein
18.7971	18.7043	19.397	18.4828	18.9984	19.2126	18.9661	18.8979				-1			13	13	13	39.3	39.3	39.3	60.421	0	53.61	62437000	34	49	0.235087	0.767873	0.0525691	0.598107	Q59YH4	Q59YH4	1232	T-complex protein 1 subunit eta
21.9882	21.9289	21.7885	23.3869	21.6588	21.7022	21.9019	22.2493				-1			3	3	3	27.1	27.1	27.1	23.763	0	8.5994	7345600	8	11	1.16946	0.0842797	0.164551	2.48712	Q59YH5	Q59YH5	1233	Mitochondrial 54S ribosomal protein YmL36
18.7471	18.742	19.3868	18.4548	18.93	17.0354	18.9586	18.1401				-1			10	10	10	43.2	43.2	43.2	46.647	0	37.329	41273000	20	40	0.58901	0.333884	0.104515	1.31895	Q59Z11	Q59Z11	1234	Actin-related protein 3
21.8449	21.9701	21.9207	23.1779	21.8678	21.9184	21.9119	22.3214				-1			13	13	13	45.4	45.4	45.4	59.835	0	84.298	60125000	34	53	0.612111	0.317241	0.202617	1.36399	Q59Z12	Q59Z12	1235	T-complex protein 1 subunit epsilon
21.2071	21.0641	20.838	21.7878	21.2719	21.2482	21.0364	21.436				-1			10	10	10	47.2	47.2	47.2	35.802	0	42.485	32761000	17	36	1.62236	0.0420423	0.32383	3.54721	Q59Z14	Q59Z14	1236	Deoxyhypusine hydroxylase
19.5151	19.3783	19.5208	18.1265	19.1229	19.4558	19.4714	18.9017				-1			5	5	5	48.9	48.9	48.9	18.707	0	323.31	95073000	8	56	0.116036	0.89381	0.117114	0.319224	Q59Z25	Q59Z25	1237	Mitochondrial nucleoid protein
20.9366	21.0137	21.0206	21.0585	20.8545	20.8509	20.9903	20.9213				-1			5	5	5	38.6	38.6	38.6	29.376	0	15.063	11873000	12	13	1.54033	0.0480386	0.13135	3.34064	Q59Z33	Q59Z33	1238	Rfa2p
21.0323	21.094	20.9311	21.4118	21.1023	21.1444	21.0192	21.2195				-1			10	10	10	42.2	42.2	42.2	42.923	0	55.52	35176000	19	34	0.0609846	0.944552	-0.0467122	-0.175801	Q59Z38	Q59Z38	1240	NADPH:quinone reductase
21.7214	21.6856	21.5959	21.8403	21.757	21.7573	21.6676	21.7848				-1			12	12	12	50.2	50.2	50.2	33.899	0	121.87	64531000	15	45	2.13897	0.0198107	-0.772518	-5.04401	Q59Z50	Q59Z50	1241	Spermidine synthase
18.0846	18.0848	17.9806	18.5894	17.7909	18.3158	18.05	18.232				-1			3	3	3	21	21	21	36.307	0	6.6059	7642800	17	12	0.0566722	0.948562	0.0463804	0.164029	Q59Z55	Q59Z55	1242	Aldo_ket_red domain-containing protein
20.1685	20.0328	20.0207	20.1052	20.0936	19.8702	20.074	20.023				-1			4	4	4	22.5	22.5	22.5	31.279	0	9.7213	13902000	15	12	0.791592	0.201974	-0.281062	-1.7145	Q59Z65	Q59Z65	1244	Proteasome endopeptidase complex
17.1831	17.3707	17.3622	17.1871	17.4139	17.3432	17.3053	17.3147				-1			11	11	11	48.9	48.9	48.9	25.828	0	113.41	211880000	14	92	0.314003	0.664435	-0.146681	-0.768057	Q59ZE0	Q59ZE0	1245	ATP synthase subunit 4
19.2516	19.0356	18.9271	19.4725	19.2197	18.9052	19.0714	19.1991				-1			6	6	6	39.9	39.9	39.9	34.192	0	27.14	34087000	13	25	0.438895	0.507391	0.0587775	1.02333	Q59ZE2	Q59ZE2	1246	2-methoxy-6-polyprenyl-1,4-benzoquinol methylase, mitochondrial
21.9943	21.9064	21.846	22.1522	21.9918	21.9247	21.9156	22.0229				-1			2	2	2	7.6	7.6	7.6	37.872	0	5.269	2389400	15	3	0.869917	0.172291	0.335716	1.86942	Q59ZG6	Q59ZG6	1247	Ribosome production factor 2 homolog
17.3511	17.126	17.6201	16.8006	17.9125	17.4477	17.3657	17.3869				-1			11	11	11	42.4	42.4	42.4	49.138	0	78.294	72917000	27	63	1.42044	0.0545761	0.455681	3.05128	Q59ZH8	Q59ZH8	1248	Translation termination factor eRF1
19.1197	19.2884	19.3443	19.2467	19.0264	19.0943	19.2508	19.1225				-1			4	4	4	19.5	19.5	19.5	38.503	0	6.207	7195100	19	6	0.425898	0.521767	0.807517	0.997302	Q59ZI9	Q59ZI9	1249	Casein kinase 2 catalytic subunit
19.7066	19.4325	19.4958	19.277	19.6656	19.7916	19.545	19.5781				-1			6	6	6	34.1	34.1	34.1	30.685	0	33.42	18042000	11	16	1.78466	0.0336	0.454191	3.97871	Q59ZV5	Q59ZV5	1250	Eukaryotic translation initiation factor 3 subunit G
19.42	19.3563	19.5258	19.0401	19.3469	19.2712	19.434	19.2194				-1			5	5	5	5.4	5.4	5.4	204.33	0	9.7382	11367000	98	13	0.124002	0.885469	-0.197053	-0.339058	Q59ZX6	Q59ZX6	1253	U3 small nucleolar RNA-associated protein 10
22.9731	23.0977	23.0613	22.9379	22.9556	22.7031	23.044	22.8655				-1			2	2	2	13.5	13.5	13.5	22.661	0	4.128	5572100	8	5	0.840417	0.182208	-0.0659485	-1.81085	Q5A006	Q5A006	1254	Coatomer subunit zeta
21.4937	21.5461	21.394	19.7754	21.3214	21.1973	21.478	20.7647				-1			3	3	3	21	21	21	30.429	0	4.9647	6302600	15	5	0.923088	0.15228	-0.265309	-1.9758	Q5A013	Q5A013	1255	Protein N-terminal and lysine N-methyltransferase EFM7
21.0222	20.8771	20.8743	21.2611	21.0217	20.8393	20.9245	21.0407				-1			3	3	3	43.8	43.8	43.8	20.089	0	24.67	4924300	10	3	1.33065	0.0617592	-1.19312	-2.84346	Q5A015	Q5A015	1256	Riboflavin kinase
20.1207	20.4276	20.4081	19.8592	20.3834	20.1342	20.3188	20.1256				-1			22	22	22	69.7	69.7	69.7	35.672	0	323.31	941810000	19	295	1.33261	0.0619104	-0.614359	-2.84792	Q5A017	Q5A017	1257	Transaldolase
19.1547	19.2335	19.4572	21.1181	21.2686	23.8185	19.2818	22.0684				-1			20	20	20	48.5	48.5	48.5	62.701	0	115.42	72057000	33	76	0.196802	0.806785	-0.0393569	-0.512004	Q5A044	Q5A044	1259	MICOS complex subunit MIC60
18.9581	19.0734	19.2186	18.7305	19.118	18.7453	19.0834	18.8646				-1			11	11	11	19	19	19	118.46	0	22.425	20615000	52	20	0.816056	0.193202	0.228216	1.76269	Q5A0E2	Q5A0E2	1260	Exportin-T
18.8756	18.8128	19.1522	18.2484	19.1755	19.4358	18.9469	18.9532				-1			5	5	5	36.2	36.2	36.2	33.367	0	12.263	9125800	18	9	0.682174	0.261375	-0.222973	-1.50046	Q5A0H3	Q5A0H3	1261	Phosphoserine phosphatase
21.9325	21.9868	21.9226	22.292	22.1066	22.0063	21.9473	22.135				-1			7	7	7	29.9	29.9	29.9	36.461	0	55.36	41180000	16	32	2.14004	0.0199286	-0.354017	-5.04752	Q5A0I8	Q5A0I8	1262	Sgt2p
18.5133	18.4744	18.4066	18.2155	20.6385	18.9155	18.4647	19.2565				-1			3	3	3	12.6	12.6	12.6	40.565	0	8.2076	9783100	14	8	0.626202	0.303098	1.15248	1.39144	Q5A0J3	Q5A0J3	1263	Sphingosine hydroxylase
18.4983	18.5194	18.6992	18.6493	17.8246	17.4699	18.5723	17.9813				-1			7	7	7	22.1	22.1	22.1	48.23	0	77.018	27190000	22	31	3.20114	0	0.669454	9.71184	Q5A0J9	Q5A0J9	1264	Enhancer of translation termination 1
22.4794	22.7087	22.5382	22.1495	22.4522	22.4618	22.5754	22.3545				-1			15	15	14	48.9	48.9	47	47.436	0	181.28	109430000	23	93	2.96161	0.00348387	1.12556	8.4136	Q5A0L0	Q5A0L0	1265	Ribonucleotide-diphosphate reductase subunit
22.0719	22.0135	21.9703	21.9665	21.372	21.405	22.0185	21.5812				-1			14	14	13	56	56	53	45.883	0	76.725	40478000	23	46	0.430956	0.516013	0.138997	1.00744	Q5A0L8	Q5A0L8	1266	Proteasome regulatory particle base subunit
17.8995	18.4271	18.3379	20.647	19.0849	19.1885	18.2215	19.6402				-1			60	60	60	77.3	77.3	77.3	93.353	0	323.31	2214800000	42	817	2.40103	0.012	0.498336	5.96296	Q5A0M4	Q5A0M4	1267	Elongation factor 2
19.119	19.0623	19.1367	19.5304	18.2043	19.1498	19.106	18.9615				-1			15	15	15	29	29	29	96.253	0	101.34	54177000	41	65	0.65459	0.284103	0.876079	1.44673	Q5A0N3;A0A1D8PT08	Q5A0N3	1268	Ribonucleoside-diphosphate reductase
21.1534	21.2834	21.2097	21.485	21.4669	21.2943	21.2155	21.4154				-1			12	12	12	52.2	52.2	52.2	33.167	0	50.161	75376000	17	57	0.731744	0.233989	0.662402	1.59719	Q5A0V9	Q5A0V9	1269	rRNA 2-O-methyltransferase fibrillarin
18.6458	18.7481	18.6904	18.3997	18.7368	18.6472	18.6948	18.5946				-1			3	3	3	10.5	10.5	10.5	51.637	0	7.2619	5398700	24	8	0.415823	0.535381	-0.182748	-0.977059	Q5A0W0	Q5A0W0	1270	Imp2p
20.9282	21.0569	20.9713	20.3683	20.9349	20.7205	20.9855	20.6746				-1			8	8	8	29	29	29	49.989	0	22.436	23782000	24	29	1.02057	0.117207	0.212657	2.17407	Q5A0W7	Q5A0W7	1271	RuvB-like helicase 1
21.3767	21.3504	21.2929	21.4844	21.0261	20.7993	21.34	21.1033				-1			23	23	23	76.8	76.8	76.8	44.175	0	323.31	264730000	19	158	0.174758	0.82772	0.0520439	0.461051	Q5A0Z9	Q5A0Z9	1272	Pyruvate dehydrogenase E1 component subunit alpha
20.4596	20.4473	20.3902	20.4348	20.292	20.2891	20.4324	20.3386				-1			8	8	8	43	43	43	22.569	0	323.31	575120000	10	167	3.613	0	-1.78252	-12.3917	Q5A109;Q5ADS0	Q5A109;Q5ADS0	1273	Ubiquitin-ribosomal 40S subunit protein S31 fusion protein;Ubiquitin
23.2487	22.8333	22.6988	22.2267	22.5479	22.6156	22.9269	22.4634				-1			3	3	3	35.9	35.9	35.9	20.685	0	8.6642	12207000	9	6	0.604716	0.321889	0.581853	1.34958	Q5A199	Q5A199	1274	Translation machinery-associated protein 20
17.5461	17.9703	18.0146	18.0022	18.4823	18.3169	17.8437	18.2671				-1			4	4	4	25.7	25.7	25.7	39.183	0	8.9619	10210000	18	14	0.136314	0.871533	0.189819	0.369317	Q5A1B0	Q5A1B0	1275	Sterol-4-alpha-carboxylate 3-dehydrogenase ERG26, decarboxylating
19.9888	20.0511	19.6677	20.1377	19.4438	19.4968	19.9026	19.6927				-1			17	17	17	24.8	24.8	24.8	121.33	0	41.355	40927000	56	51	0.0975889	0.913644	-0.0337524	-0.272466	Q5A1D5	Q5A1D5	1276	FACT complex subunit SPT16
21.7804	21.8724	21.8152	21.9596	21.086	21.0375	21.8227	21.361				-1			21	21	21	56.5	56.5	56.5	70.175	0	323.31	217690000	28	135	1.02372	0.11653	-0.323912	-2.18056	Q5A1E8;Q5A2A1	Q5A1E8	1277	Succinate dehydrogenase [ubiquinone] flavoprotein subunit, mitochondrial
23.9557	24.0167	23.9542	23.9423	23.7711	23.6038	23.9756	23.7724				-1			6	6	6	31.6	31.6	31.6	39.883	0	15.324	18129000	19	18	0.105023	0.908073	-0.0747191	-0.291453	Q5A1L8	Q5A1L8	1279	Dihydroorotase
18.9768	18.9421	18.7627	18.9545	19.0965	18.6621	18.8939	18.9044				-1			11	11	11	61.4	61.4	61.4	29.346	0	159.75	185140000	13	124	0.385119	0.579438	-0.25665	-0.914948	Q5A1M1	Q5A1M1	1280	Tfs1p
21.5541	21.4672	21.4756	21.9717	21.3277	20.9916	21.499	21.4303				-1			10	10	10	47.2	47.2	47.2	33.799	0	31.627	46433000	18	40	2.18005	0.0186667	-0.725191	-5.18002	Q5A1Q0	Q5A1Q0	1281	Glucose-6-phosphate 1-epimerase
19.7366	19.7347	19.4914	19.9409	19.1263	19.784	19.6543	19.6171				-1			4	4	4	28.8	28.8	28.8	30.326	0	7.8729	9937300	14	7	0.684225	0.260021	-0.880608	-1.50446	Q5A1X9	Q5A1X9	1282	5-deoxynucleotidase
21.6654	21.6331	21.5649	21.6756	21.3992	21.3654	21.6211	21.48				-1			2	2	2	10.8	10.8	10.8	37.643	0	4.2146	3142100	21	7	0.541528	0.377904	0.370766	1.22615	Q5A1Y2	Q5A1Y2	1283	GTP cyclohydrolase II
18.0276	17.9012	18.1955	17.6417	18.2997	18.3002	18.0415	18.0805				-1			2	2	2	12.8	12.8	12.8	29.299	0	10.32	8346900	8	4	1.37125	0.0590236	2.63304	2.93655	Q5A1Z4	Q5A1Z4	1285	Aqy1p
18.4141	18.5055	18.794	17.6497	18.8536	18.7297	18.5712	18.411				-1			3	3	3	16.7	16.7	16.7	50.12	0	5.4701	5886000	21	5	0.268149	0.725102	-0.448401	-0.670393	Q5A283	Q5A283	1288	Bifunctional AAA family ATPase chaperone/translocase
20.4509	20.2032	20.4255	20.0406	20.3891	20.1706	20.3599	20.2001				-1			7	7	7	20.9	20.9	20.9	49.814	0	39.007	25206000	27	27	0.412516	0.541621	0.0892684	0.9704	Q5A2A0	Q5A2A0	1290	Proteasome regulatory particle base subunit
20.7162	20.6789	20.5864	20.7398	20.5114	20.4948	20.6605	20.582				-1			25	25	25	49.7	49.7	49.7	73.713	0	323.31	142260000	35	120	0.16234	0.840732	0.0504653	0.431845	Q5A2A5	Q5A2A5	1292	Glycine--tRNA ligase
21.397	21.4092	21.5081	21.1191	21.2067	20.6968	21.4381	21.0075				-1			15	15	15	26.5	26.5	26.5	81.786	0	82.995	59030000	36	53	0.892323	0.164897	-0.349232	-1.91411	Q5A2A7	Q5A2A7	1293	Metalloendopeptidase
18.5867	18.5082	18.6967	18.8356	18.9972	17.904	18.5972	18.5789				-1			3	3	3	21	21	21	27.223	0	6.848	8779000	10	9	0.453867	0.488315	-0.352285	-1.05319	Q5A2C6	Q5A2C6	1294	MICOS complex subunit
22.0515	22.0723	22.0262	22.4382	22.0048	21.7824	22.05	22.0752				-1			3	3	3	5.9	5.9	5.9	77.356	0	6.7483	5528800	24	7	0.909848	0.157311	-0.594829	-1.9492	Q5A2J7	Q5A2J7	1295	Calcium channel YVC1
20.6129	20.7895	21.0126	17.464	20.6513	17.1767	20.805	18.4307				-1			2	2	2	7.6	7.6	7.6	50.531	0.0031211	3.6311	2899800	20	3	0.270354	0.725309	-0.0462583	-0.675152	Q5A2K5	Q5A2K5	1296	L-type lectin-like domain-containing protein
24.035	23.3414	23.1962	23.2701	22.8064	23.4904	23.5242	23.189				-1			17	17	17	46	46	46	68.098	0	86.661	77799000	32	64	0.622819	0.307295	0.615004	1.38485	Q5A2T2	Q5A2T2	1298	ATP-binding cassette family ATPase
19.0386	19.1867	19.3954	19.5084	19.4419	19.6198	19.2069	19.5234				-1			3	3	3	1.8	1.8	1.8	252.51	0.0018975	3.7573	2573500	120	3	1.0498	0.108494	0.369034	2.23447	Q5A2T3	Q5A2T3	1299	Blm3p
24.1254	24.2552	23.9934	23.468	23.9612	24.1432	24.1247	23.8575				-1			3	3	3	9.4	9.4	9.4	42.433	0	7.2504	3910000	15	6	0.181707	0.822131	0.209548	0.477231	Q5A2T4	Q5A2T4	1300	Uncharacterized protein
19.1324	19.0105	18.6103	18.2803	19.1888	18.6907	18.9177	18.7199				-1			9	9	9	38.4	38.4	38.4	44.728	0	57.515	38960000	24	46	0.175692	0.827526	-0.0709203	-0.463233	Q5A2U9	Q5A2U9	1301	V-type proton ATPase subunit C
21.2445	21.156	20.9961	20.5426	20.853	20.9466	21.1322	20.7807				-1			9	9	9	24.5	24.5	24.5	70.285	0	16.556	16181000	31	25	0.849444	0.1803	0.389483	1.82874	Q5A2V2	Q5A2V2	1302	RNA-binding protein RMD9, mitochondrial
21.202	21.38	21.7304	21.0685	21.8123	22.0825	21.4375	21.6544				-1			4	4	4	11.8	11.8	11.8	65.808	0	6.9488	6801700	27	7	0.711111	0.246424	0.791533	1.55689	Q5A325	Q5A325	1305	Serine C-palmitoyltransferase
20.356	20.8995	20.9469	20.0403	20.469	20.395	20.7341	20.3014				-1			2	2	2	15.4	15.4	15.4	37.295	0	4.7915	5311900	22	7	0.34426	0.631572	-0.48398	-0.831143	Q5A330	Q5A330	1307	Pex19p
20.9762	20.7362	20.231	17.3032	19.8564	19.9966	20.6478	19.0521				-1			3	3	3	3.5	3.5	3.5	140.91	0	4.2627	2406400	65	10	0.674313	0.265486	0.632727	1.48515	Q5A337	Q5A337	1308	SKI complex RNA helicase subunit
20.5505	20.5399	20.4831	20.065	20.9146	20.9371	20.5245	20.6389				-1			5	5	5	34.2	34.2	34.2	25.648	0	13.247	10982000	9	8	0.822004	0.190058	-0.170013	-1.77443	Q5A339	Q5A339	1309	E2 SUMO-conjugating protein
20.5047	20.442	20.4677	20.1032	20.3952	19.9717	20.4715	20.1567				-1			5	5	5	19.6	19.6	19.6	39.184	0	9.7846	8503700	19	9	0.253388	0.743304	0.0839144	0.638334	Q5A340	Q5A340	1310	Fructose-2,6-bisphosphatase
18.9046	18.9772	19.0622	18.4446	18.7615	18.8427	18.9813	18.6829				-1			3	3	3	5.4	5.4	5.4	100.93	0	4.2241	1388600	49	3	0.341399	0.634492	-0.130941	-0.825218	Q5A352	Q5A352	1311	Vac14_Fig4_bd domain-containing protein
19.6244	19.5507	20.0338	19.1904	20.0413	22.1487	19.7363	20.4601				-1			3	3	3	31.1	31.1	31.1	13.809	0	6.4237	8939700	8	5	0.70931	0.246757	0.123826	1.55338	Q5A357	Q5A357	1312	Putative mitochondrial 37S ribosomal protein SWS2
21.7414	21.6594	21.6305	21.9855	21.4733	21.5866	21.6771	21.6818				-1			5	5	5	15.3	15.3	15.3	55.196	0	12.359	6047600	25	10	0.282154	0.711361	0.0443865	0.700516	Q5A359	Q5A359	1313	Glutathione synthetase
22.3048	22.3901	22.4738	22.7258	22.3647	22.5346	22.3896	22.5417				-1			10	10	10	41.6	41.6	41.6	42.892	0	112.07	45994000	18	40	1.33342	0.0617955	-0.40352	-2.84977	Q5A362	Q5A362	1314	Cystathionine gamma-lyase
22.6572	22.7043	22.6737	22.2859	22.683	22.5066	22.6784	22.4918				-1			7	7	7	8.3	8.3	8.3	155.7	0	11.238	5743200	65	11	1.31125	0.0636172	0.185112	2.79949	Q5A368	Q5A368	1315	Lysophospholipase NTE1
20.1542	20.3472	20.0996	20.7588	20.1319	20.2041	20.2003	20.3649				-1			3	3	3	10	10	10	64.906	0.003127	3.6392	2876200	34	4	0.342448	0.632617	0.145776	0.827392	Q5A388	Q5A388	1316	Type 2C protein phosphatase
17.5884	17.5621	17.8166	17.1277	19.8427	19.8074	17.6557	18.9259				-1			12	12	12	69.7	69.7	69.7	13.344	0	323.31	242490000	9	117	1.28676	0.06656	0.473944	2.74441	Q5A389	Q5A389	1317	Ribosomal 40S subunit protein S20
20.2161	19.9416	20.2801	20.1041	20.0734	19.7888	20.146	19.9887				-1			34	33	33	68.8	68.8	68.8	66.448	0	323.31	1579400000	30	648	1.57518	0.0455282	0.458736	3.42752	Q5A397	Q5A397	1318	Hsp70 family ATPase
19.497	19.3555	19.6208	19.6285	19.6649	19.2153	19.4911	19.5029				-1			17	17	17	61.3	61.3	61.3	50.358	0	323.31	196190000	20	128	1.25592	0.0720091	-0.197301	-2.67576	Q5A3K7	Q5A3K7	1320	Phosphoglycerate dehydrogenase
17.6882	17.7881	17.7314	19.4215	18.4842	18.4404	17.7359	18.782				-1			25	25	25	42.5	42.5	42.5	104.79	0	119.12	79957000	48	83	0.0335274	0.974591	0.0214208	0.0992632	Q5A3L0	Q5A3L0	1321	26S proteasome regulatory subunit RPN2
20.8117	20.5709	20.5335	21.7856	21.0844	21.1662	20.6387	21.3454				-1			4	4	4	52.5	52.5	52.5	17.929	0	43.865	28370000	9	19	4.79312	0	-2.54007	-24.6393	Q5A3M0	Q5A3M0	1322	CoA_binding domain-containing protein
17.9327	19.9143	20.3939	19.4561	19.8814	19.5547	19.4136	19.6307				-1			2	2	2	10.3	10.3	10.3	27.739	0	11.454	8826900	13	12	0.0892926	0.918703	0.0366707	0.251035	Q5A3N5	Q5A3N5	1323	Mitochondrial 54S ribosomal protein YmL13
19.9962	20.0678	19.9685	20.032	20.0278	19.7674	20.0108	19.9424				-1			11	11	11	41.7	41.7	41.7	48.082	0	30.407	27340000	26	32	0.284829	0.707654	-0.110106	-0.706237	Q5A3P4	Q5A3P4	1324	Tryptophan--tRNA ligase
19.0127	19.0048	19.0881	16.833	19.229	18.959	19.0352	18.3403				-1			5	5	5	36.3	36.3	36.3	22.658	0	56.835	39996000	13	20	0.387526	0.576762	-0.267213	-0.919841	Q5A3V6	Q5A3V6	1325	3,4-dihydroxy-2-butanone 4-phosphate synthase
19.378	18.6772	18.4935	20.1795	18.1176	18.4794	18.8495	18.9255				-1			7	7	7	26	26	26	52.666	0	16.165	13673000	26	19	0.789973	0.202721	-0.265936	-1.71131	Q5A441	Q5A441	1328	J domain-containing protein
20.6542	20.7357	20.6706	20.3281	20.6082	20.4768	20.6869	20.471				-1			17	17	17	40.9	40.9	40.9	85.683	0	135.36	79018000	31	69	0.395149	0.56709	0.0549342	0.935311	Q5A455	Q5A455	1329	Protein transport protein SEC23
19.0139	19.0375	19.1075	19.1534	18.8518	18.996	19.053	19.0004				-1			2	2	2	9.4	9.4	9.4	35.046	0	5.0388	4995300	18	5	0.724818	0.237046	-1.02616	-1.58366	Q5A462	Q5A462	1330	DNA-directed RNA polymerase II core subunit
19.1449	19.1478	19.2371	19.1311	19.3405	19.0366	19.1766	19.1694				-1			12	12	12	55.5	55.5	55.5	34.935	0	87.716	56339000	19	35	3.76068	0	-4.30481	-13.5141	Q5A470	Q5A470	1331	Opaque-phase-specific protein OP4
19.9312	19.6072	19.853	19.839	19.646	19.7574	19.7971	19.7474				-1			13	13	13	49.2	49.2	49.2	36.166	0	33.111	41585000	23	40	0.0771336	0.9298	-0.0166556	-0.219136	Q5A473	Q5A473	1332	Gvp36p
19.6681	19.7832	19.8218	17.3956	17.4783	19.6167	19.7577	18.1635				-1			16	16	15	35	35	35	72.838	0	100.78	54831000	34	59	0.535356	0.385111	0.575556	1.21405	Q5A4E2	Q5A4E2	1334	ATP-dependent RNA helicase DED1
19.1873	19.0625	19.0067	19.2838	19.2623	19.0348	19.0855	19.1936				-1			2	2	2	12.7	12.7	12.7	23.634	0	4.2094	3152500	10	4	1.38062	0.0586667	0.185726	2.95822	Q5A4J5	Q5A4J5	1335	Ran GTPase-binding protein
23.8621	24.1828	24.5919	24.5148	25.2371	25.9371	24.2123	25.2297				-1			8	7	7	28.3	25.4	25.4	47.009	0	13.27	10978000	28	17	1.83432	0.0293213	-0.617327	-4.11731	Q5A4J9	Q5A4J9	1336	Oxidored_FMN domain-containing protein
17.8425	17.9069	18.2022	17.3697	18.3638	18.4106	17.9839	18.0481				-1			7	7	7	22.7	22.7	22.7	40.196	0	71.1	31863000	13	27	1.15287	0.0875021	0.245672	2.45155	Q5A4L1	Q5A4L1	1337	Uncharacterized protein
19.6854	20.3065	21.2497	22.3703	21.1072	20.3674	20.4139	21.2816				-1			8	8	8	27.3	27.3	27.3	69.744	0	16.813	15667000	29	17	0.0126406	0.987775	0.00919151	0.0382606	Q5A4M2	Q5A4M2	1338	Malate dehydrogenase (Oxaloacetate-decarboxylating)
19.4501	19.4771	19.4151	19.7263	19.2122	19.2603	19.4474	19.3996				-1			6	6	6	32.6	32.6	32.6	29.915	0	21.03	33685000	11	15	0.141599	0.866984	-0.129438	-0.382168	Q5A4M8	Q5A4M8	1339	Protein SUR7
18.0339	18.0541	18.0731	17.6995	18.4373	18.1816	18.0537	18.1061				-1			21	21	21	76.3	76.3	76.3	27.58	0	206.58	179420000	18	109	0.594415	0.329491	-0.393192	-1.32949	Q5A4Q1	Q5A4Q1	1342	Adenylate kinase
20.8595	21.0228	21.0224	20.6671	20.8589	20.6226	20.9682	20.7162				-1			85	85	85	62.8	62.8	62.8	227.8	0	323.31	638060000	105	481	0.233094	0.76874	0.0722332	0.593691	Q5A4W7	Q5A4W7	1343	Fatty acid synthase subunit beta
19.3592	19.2568	17.2895	19.8548	20.3044	20.7318	18.6351	20.297				-1			5	5	5	10	10	10	82.551	0	8.5937	8676200	35	14	1.20998	0.0800264	0.132476	2.57484	Q5A4W8	Q5A4W8	1344	Bromodomain-containing factor 1
19.9553	19.8479	19.824	20.1106	19.7724	19.8934	19.8757	19.9254				-1			8	8	8	34.4	34.4	34.4	44.465	0	14.858	9403200	20	17	0.68175	0.261358	0.2112	1.49964	Q5A4X7	Q5A4X7	1346	Ribose-phosphate diphosphokinase
20.9127	21.1348	21.5543	20.8846	21.576	21.5497	21.2006	21.3368				-1			2	2	2	23.5	23.5	23.5	13.509	0.00065574	4.0564	5237200	7	9	0.488338	0.445008	0.248839	1.12154	Q5A4Z9	Q5A4Z9	1348	Mitochondrial 37S ribosomal protein YmS16
19.9833	19.9854	19.9008	19.5169	20.0115	19.8186	19.9565	19.7823				-1			8	8	8	56.5	56.5	56.5	22.536	0	174.69	44755000	9	45	3.19473	0	-0.541223	-9.6748	Q5A500	Q5A500	1349	Adenylyl-sulfate kinase
20.2161	20.164	20.1588	21.2357	20.4612	20.3598	20.1796	20.6856				-1			4	4	4	5.5	5.5	5.5	114.64	0	6.5103	4170700	55	4	0.765644	0.219335	0.642606	1.66355	Q5A507	Q5A507	1350	ATP-dependent RNA helicase
20.5151	20.5978	20.581	20.377	20.6667	20.4925	20.5646	20.512				-1			5	5	5	47.9	47.9	47.9	19.087	0	40.26	25648000	8	20	1.83065	0.0297477	-0.687394	-4.10695	Q5A513	Q5A513	1351	E2 ubiquitin-conjugating protein
19.5035	19.5263	19.3941	19.2108	19.3325	19.387	19.4747	19.3101				-1			27	27	27	74.8	74.8	74.8	32.755	0	323.31	1041800000	17	323	2.21371	0.0172129	-0.59234	-5.29363	Q5A516	Q5A516	1352	ADP/ATP translocase
20.416	20.4681	20.448	20.3252	20.4808	20.2125	20.444	20.3395				-1			14	14	14	73.7	73.7	73.7	27.442	0	323.31	260980000	12	143	0.274925	0.720818	0.105784	0.685002	Q5A5A0	Q5A5A0	1353	Thioredoxin peroxidase
20.9824	21.141	21.2059	20.6416	21.0496	21.0302	21.1097	20.9071				-1			5	5	5	21.6	21.6	21.6	40.658	0	9.4333	16494000	13	9	0.0231057	0.979544	0.0199699	0.0691519	Q5A5N0	Q5A5N0	1355	Uroporphyrinogen decarboxylase
22.349	22.7172	22.9024	21.8865	22.9362	22.7945	22.6562	22.5391				-1			2	2	2	3.4	3.4	3.4	103.72	0	4.2311	2276500	49	3	0.353806	0.617152	-0.190701	-0.850855	Q5A5P4	Q5A5P4	1356	Tetratricopeptide repeat-containing protein
19.9708	20.137	20.3465	20.6416	20.1464	19.8064	20.1514	20.1981				-1			3	3	3	22.7	22.7	22.7	17.376	0	13.488	11455000	7	12	0.0603789	0.944867	0.0313606	0.174153	Q5A5P8	Q5A5P8	1357	Eukaryotic translation initiation factor 4C
19.6227	19.6648	19.8644	19.1747	20.1153	19.7227	19.7173	19.6709				-1			4	4	4	17.7	17.7	17.7	35.948	0	8.3543	11226000	11	9	2.21071	0.0169936	-0.489949	-5.28343	Q5A5Q4	Q5A5Q4	1359	Ubiquitin domain-containing protein DSK2
20.2057	20.1182	20.1292	20.1834	20.3777	20.7352	20.151	20.4321				-1			14	13	13	71.1	66.4	66.4	35.847	0	105.03	66909000	18	67	0.693866	0.255038	-0.348147	-1.52325	Q5A5S6	Q5A5S6	1360	Malate dehydrogenase
22.998	22.7869	22.4738	23.1243	22.7428	22.8317	22.7529	22.8996				-1			5	5	5	15.8	15.8	15.8	71.456	0	10.9	10356000	33	9	0.176939	0.827278	-0.0813433	-0.466142	Q5A5S8	Q5A5S8	1361	Methylenetetrahydrofolate reductase
21.2157	21.3671	21.3442	21.3131	21.2353	21.2023	21.309	21.2502				-1			13	13	13	56.7	56.7	56.7	41.294	0	217.68	177940000	20	104	0.092228	0.917701	0.0379225	0.258648	Q5A5V6	Q5A5V6	1363	Pyruvate dehydrogenase E1 component subunit beta
18.7749	18.3111	18.3577	17.9526	18.1818	18.3021	18.4812	18.1455				-1			9	9	9	24.9	24.9	24.9	57.817	0	18.19	16002000	27	18	0.0301752	0.977812	0.00400861	0.089646	Q5A5V8	Q5A5V8	1364	Uncharacterized protein
21.6764	21.589	21.5535	20.8709	21.3554	21.2256	21.6063	21.1506				-1			10	10	10	24.6	24.6	24.6	74.455	0	24.823	22858000	35	26	2.56547	0.00639216	0.283559	6.60711	Q5A644	Q5A644	1365	Homoaconitase, mitochondrial
19.3884	19.5707	19.5084	17.0685	19.5697	19.4067	19.4892	18.6816				-1			7	7	7	25.1	25.1	25.1	44.426	0	98.499	32812000	11	26	3.02988	0.00164286	1.65184	8.76628	Q5A668	Q5A668	1368	Ceramide very long chain fatty acid hydroxylase
18.9977	19.6216	19.5831	18.5271	20.31	19.9565	19.4008	19.5979				-1			23	23	23	65.7	65.7	65.7	58.529	0	323.31	213090000	28	139	0.798753	0.199947	0.299273	1.72859	Q5A678	Q5A678	1369	Ssz1p
19.1429	19.2235	19.1001	19.2218	19.2287	19.2138	19.1555	19.2214				-1			5	5	5	27.9	27.9	27.9	29.145	0	12.879	12706000	14	21	0.47172	0.463441	0.298715	1.08865	Q5A693	Q5A693	1371	Mitochondrial 54S ribosomal protein YmL11
18.8361	18.8299	18.8815	19.2583	18.8482	19.2369	18.8492	19.1145				-1			9	9	9	40	40	40	17.383	0	99.413	190960000	6	74	0.640642	0.295166	0.267059	1.41956	Q5A6A1	Q5A6A1	1372	Ribosomal 60S subunit protein L24A
18.7023	18.1532	17.9346	19.1203	19.0888	20.1603	18.2634	19.4565				-1			11	10	10	41.8	40.3	40.3	50.077	0	85.353	44315000	22	43	1.00373	0.125513	-0.565813	-2.13948	Q5A6L1	Q5A6L1	1373	Fumarate hydratase
24.4287	24.2572	24.1115	25.2476	24.5819	24.811	24.2658	24.8802				-1			15	15	15	47.7	47.7	47.7	58.245	0	166.52	60868000	27	38	2.32791	0.0130526	-3.40969	-5.69391	Q5A6L5	Q5A6L5	1374	Cysteine proteinase 1, mitochondrial
20.6193	20.7154	20.6144	20.812	20.6838	20.5714	20.6497	20.6891				-1			21	21	21	36.3	36.3	36.3	107.18	0	116.51	77867000	49	82	0.959518	0.141097	0.267127	2.04936	Q5A6M6	Q5A6M6	1375	Coatomer subunit beta
19.4428	19.615	19.7331	19.294	19.5636	19.2487	19.597	19.3688				-1			7	7	7	9.9	9.9	9.9	120.91	0	10.211	7653900	58	8	0.0945903	0.915413	0.0723114	0.26475	Q5A6N1	Q5A6N1	1377	Lon protease homolog, mitochondrial
19.3414	19.1994	19.4143	19.5499	19.77	19.3042	19.3184	19.5413				-1			4	4	4	7.9	7.9	7.9	117.33	0	9.1669	9228200	51	8	0.259534	0.737514	0.205607	0.651722	Q5A6P2	Q5A6P2	1378	RNA cytidine acetyltransferase
20.1042	20.0849	20.4673	17.4427	20.0638	19.6924	20.2188	19.0663				-1			12	12	12	33.4	33.4	33.4	59.604	0	81.676	74693000	24	63	0.797571	0.200581	0.183868	1.72626	Q5A6P9	Q5A6P9	1379	Adenylyl cyclase-associated protein
20.2137	20.2975	20.2952	19.8668	20.2072	20.3155	20.2688	20.1298				-1			9	9	9	23.6	23.6	23.6	53.39	0	17.028	16382000	31	19	0.232395	0.76912	0.104902	0.592142	Q5A6Q6	Q5A6Q6	1381	Mitochondrial 37S ribosomal protein NAM9
21.1499	21.0059	21.0838	18.9994	20.8896	20.7223	21.0799	20.2038				-1			8	8	8	36.8	36.8	36.8	24.329	0	230.5	265530000	8	107	0.873985	0.172188	0.415614	1.87752	Q5A6R1	Q5A6R1	1382	Ribosomal protein L15
21.1162	21.1511	21.0775	19.6279	20.933	20.7967	21.1149	20.4525				-1			31	31	31	72.5	72.5	72.5	64.939	0	323.31	226050000	33	183	0.490886	0.442472	-0.174967	-1.12657	Q5A6R2	Q5A6R2	1383	Bifunctional phosphoribosylaminoimidazolecarboxamide formyltransferase/IMP cyclohydrolase
18.5739	18.5871	18.6107	19.0943	18.7781	18.4475	18.5905	18.7733				-1			7	7	7	33.7	33.7	33.7	38.914	0	13.489	24235000	17	20	0.86038	0.17649	0.301711	1.85045	Q5A6S0	Q5A6S0	1384	Mitochondrial 54S ribosomal protein YmL40
19.739	19.9157	19.7707	19.4774	19.7515	19.5586	19.8085	19.5958				-1			7	6	6	29.2	26.4	26.4	47.848	0	20.981	29833000	19	19	0.118157	0.89081	0.0344823	0.324525	Q5A6S2	Q5A6S2	1385	Proteasome regulatory particle base subunit
23.046	22.9378	22.8359	22.6987	22.9633	23.0015	22.9399	22.8878				-1			4	4	4	25.3	25.3	25.3	29.582	0	6.4167	7091500	12	8	0.0638328	0.942508	-0.0741202	-0.183529	Q5A6S7	Q5A6S7	1386	Ribosome-recycling factor, mitochondrial
20.0083	20.2519	20.9319	19.1562	20.0953	20.195	20.3973	19.8155				-1			9	9	9	21.7	21.7	21.7	67.545	0	54.108	33951000	29	29	1.12872	0.0918293	-0.237295	-2.40008	Q5A744	Q5A744	1387	Protein SDS23
19.562	19.555	19.9847	18.5983	20.2949	19.639	19.7006	19.5107				-1			13	13	13	31.3	31.3	31.3	55.323	0	36.558	39330000	25	35	2.88175	0.00485714	1.94515	8.01745	Q5A747	Q5A747	1388	Acyl-CoA desaturase
19.8501	19.7189	20.0039	19.7247	20.0443	19.9051	19.8576	19.8914				-1			31	31	31	72.1	72.1	72.1	73.771	0	323.31	704150000	27	327	0.266734	0.725915	-0.0930513	-0.667333	Q5A750	Q5A750	1389	Transketolase
23.0508	22.9197	22.8049	23.503	23.174	23.0702	22.9251	23.2491				-1			2	2	2	2.2	2.2	2.2	90.324	0	4.3647	2995200	30	3	0.07781	0.929858	-0.105392	-0.220926	Q5A761	Q5A761	1391	CCR4-Not complex 3-5-exoribonuclease subunit Ccr4
19.4758	19.8246	19.9451	20.2325	19.7287	19.5084	19.7485	19.8232				-1			4	4	4	4.6	4.6	4.6	180.69	0	8.6613	9037800	72	12	1.11918	0.0930645	0.421384	2.37985	Q5A762	Q5A762	1392	Multiple drug resistance-associated protein-like transporter 1
22.2855	22.2688	22.2609	23.0845	22.313	22.1876	22.2717	22.5284				-1			7	7	7	32.6	32.6	32.6	40.355	0	16.051	68937000	22	21	2.12323	0.019954	0.444809	4.99264	Q5A779	Q5A779	1393	GTP-binding protein
17.7646	19.6925	19.2504	19.7121	19.8828	19.7546	18.9025	19.7831				-1			14	14	14	23.3	23.3	23.3	113.06	0	95.392	45859000	41	44	0.489166	0.443693	0.425252	1.12318	Q5A782	Q5A782	1394	Eukaryotic translation initiation factor 5B
18.2344	18.3989	18.4808	18.308	18.2802	17.4137	18.3714	18.0006				-1			3	3	3	32.6	32.6	32.6	15.4	0	22.675	10072000	8	6	0.771592	0.215084	-1.26482	-1.67521	Q5A784	Q5A784	1395	Ofr1p
20.7626	21.3699	20.6408	17.7099	17.1658	19.9984	20.9244	18.2914				-1			4	4	4	40.4	40.4	40.4	18.899	0	30.52	30525000	9	13	0.457421	0.481087	-0.171499	-1.06026	Q5A785	Q5A785	1396	Uncharacterized protein
17.5627	19.4722	19.5741	19.0459	19.4005	19.5079	18.8697	19.3181				-1			7	7	7	77.8	77.8	77.8	13.808	0	323.31	359670000	6	97	2.87859	0.00478873	-1.95764	-8.00217	Q5A786	Q5A786	1397	Profilin
20.9351	20.8596	20.7889	20.6408	20.922	20.753	20.8612	20.7719				-1			9	9	9	57	57	57	15.513	0	98.003	258090000	6	68	1.4393	0.053427	0.466094	3.09587	Q5A7K0	Q5A7K0	1400	40S ribosomal protein S24
21.3156	21.2878	21.1608	21.4117	21.1443	21.057	21.2548	21.2043				-1			4	4	4	6.3	6.3	6.3	94.794	0	4.1538	15248000	47	3	0.431996	0.515175	0.955427	1.00952	Q5A7K3	Q5A7K3	1401	SNARE-binding exocyst subunit
20.5847	20.4879	20.4931	21.2289	20.7218	20.6627	20.5219	20.8711				-1			4	4	4	13.7	13.7	13.7	49.358	0	8.2054	8911700	26	15	0.167136	0.835179	0.0182718	0.44317	Q5A7M1	Q5A7M1	1402	ADP-ribosylation factor GTPase-activating protein
19.379	19.572	19.6693	19.4734	19.675	20.5287	19.5401	19.8924				-1			5	5	5	16.3	16.3	16.3	47.523	0	11.339	14434000	26	14	0.795251	0.200613	0.169917	1.72169	Q5A7M2	Q5A7M2	1403	Mitochondrial import inner membrane translocase subunit TIM44
18.3914	18.5148	18.5699	19.6021	19.0974	18.5611	18.492	19.0869				-1			7	7	7	25	25	25	51.533	0	15.88	18836000	28	15	1.71673	0.039456	0.316431	3.79425	Q5A7M3	Q5A7M3	1404	Kynurenine 3-monooxygenase
18.0495	18.1167	18.1589	18.1116	18.2744	18.0779	18.1084	18.1546				-1			3	3	3	18.1	18.1	18.1	28.133	0	10.387	8775800	13	11	1.65201	0.0422206	2.08057	3.62372	Q5A7M9	Q5A7M9	1405	Glycerol-1-phosphatase
21.4697	21.3522	21.4463	19.9244	21.1976	21.3011	21.4227	20.8077				-1			11	11	11	71.7	71.7	71.7	22.161	0	303.22	218870000	10	80	0.729372	0.234728	-0.164318	-1.59255	Q5A7P7	Q5A7P7	1406	ATP synthase subunit 5, mitochondrial
17.7289	17.7966	17.8064	17.2288	17.7344	17.2616	17.7773	17.4083				-1			7	7	7	39.2	39.2	39.2	29.137	0	104.6	49775000	18	33	0.045757	0.959874	0.0531368	0.133829	Q5A7P9	Q5A7P9	1407	Thioredoxin peroxidase
18.4665	18.471	18.6108	17.6918	19.1508	18.0771	18.5161	18.3066				-1			3	3	3	11.7	11.7	11.7	55.601	0	8.6227	6274900	24	10	1.20074	0.0812954	-0.527032	-2.55474	Q5A7S3	Q5A7S3	1408	Uncharacterized protein
20.2671	20.1556	20.1353	20.5507	20.1341	20.086	20.186	20.2569				-1			19	19	19	43.6	43.6	43.6	75.579	0	155.4	123620000	29	117	2.92644	0.00327273	0.715433	8.23701	Q5A850	Q5A850	1410	Glycogen [starch] synthase
19.4838	19.5594	19.6274	18.8222	19.5439	19.1361	19.5569	19.1674				-1			9	9	9	56.9	56.9	56.9	18.558	0	323.31	315620000	7	122	0.429098	0.518025	-0.146283	-1.00372	Q5A860	Q5A860	1411	Translationally-controlled tumor protein homolog
19.4341	19.2704	19.5458	18.9023	17.6508	19.3226	19.4168	18.6252				-1			2	2	2	3.7	3.7	3.7	80.39	0	4.1597	2427900	38	4	0.345037	0.632269	-0.0348225	-0.832752	Q5A868	Q5A868	1412	Phosphopantothenoylcysteine decarboxylase complex subunit
17.7786	18.9687	19.5321	18.7087	19.4781	19.5446	18.7598	19.2438				-1			3	3	3	11.8	11.8	11.8	38.98	0	14.11	9674500	16	15	1.20651	0.0805451	0.275146	2.56728	Q5A888	Q5A888	1416	3-keto-steroid reductase ERG27
18.2836	18.1714	18.2314	17.1088	18.4425	17.237	18.2288	17.5961				-1			4	4	4	28.9	28.9	28.9	31.984	0	20.408	13203000	16	8	0.362768	0.603314	-0.555178	-0.869285	Q5A893	Q5A893	1418	F-actin-capping protein subunit alpha
19.5791	19.4229	19.3484	19.6549	19.4898	19.7158	19.4501	19.6202				-1			12	10	10	15.8	13.9	13.9	127.09	0	18.555	19595000	58	26	0.32369	0.657769	-0.0921663	-0.78836	Q5A8A6	Q5A8A6	1419	Carbamoyl-phosphate synthase (Glutamine-hydrolyzing)
19.291	19.2607	19.2948	19.2454	19.3979	18.9514	19.2821	19.1982				-1			6	6	6	17.8	17.8	17.8	58.405	0	16.84	10835000	22	11	0.855896	0.1778	0.305969	1.84154	Q5A8H8	Q5A8H8	1420	Pbp2p
17.3465	17.4172	17.451	17.761	17.6096	17.2371	17.4049	17.5359				-1			3	3	3	21.2	21.2	21.2	35.825	0	5.3914	3935300	17	7	0.818821	0.192152	-0.507245	-1.76814	Q5A8J1	Q5A8J1	1424	MoCF_biosynth domain-containing protein
19.9009	19.6404	19.6981	19.6331	19.6014	19.6334	19.7465	19.6226				-1			30	30	30	42.1	42.1	42.1	108.27	0	119.71	131690000	54	133	0.718649	0.240828	-0.166411	-1.57161	Q5A8K2	Q5A8K2	1425	Alanine--tRNA ligase
18.669	18.7991	18.628	18.5965	18.6437	18.7226	18.6987	18.6543				-1			10	10	10	49.5	49.5	49.5	33.672	0	234.76	265130000	12	104	2.50225	0.009	-0.795928	-6.35281	Q5A8X6	Q5A8X6	1427	Succinate--CoA ligase [ADP-forming] subunit alpha, mitochondrial
20.4558	20.6789	20.7565	20.8403	21.2183	21.0433	20.6304	21.0339				-1			3	3	3	20.6	20.6	20.6	19.824	0	4.1343	6255400	8	6	0.795768	0.200543	1.06436	1.72271	Q5A8X7	Q5A8X7	1428	Protein FYV4, mitochondrial
18.6745	18.648	18.6193	18.4928	18.5548	18.3389	18.6473	18.4622				-1			2	2	2	7.2	7.2	7.2	52.384	0	4.1257	5123800	27	7	0.906061	0.158754	1.36438	1.94161	Q5A8X9	Q5A8X9	1429	IMP-specific 5-nucleotidase 1
18.0296	18.1569	17.8998	18.1419	17.9159	17.5912	18.0288	17.883				-1			8	8	8	8.8	8.8	8.8	139.85	0	12.753	8992700	61	8	1.09195	0.100584	1.04735	2.32245	Q5A8Y5	Q5A8Y5	1430	DNA-directed RNA polymerase subunit beta
23.535	23.3054	23.0899	22.6238	22.8642	23.0204	23.3101	22.8361				-1			8	7	7	42.7	36.8	36.8	26.172	0	129.92	63965000	10	51	0.532214	0.387507	-0.527618	-1.20789	Q5A8Z4	Q5A8Z4	1431	Superoxide dismutase
22.7575	22.7313	22.5908	22.9483	22.9375	22.7856	22.6932	22.8905				-1			8	8	8	53	53	53	21.855	0	323.31	170770000	10	90	2.11651	0.0205486	-0.393258	-4.97084	Q5A8Z9	Q5A8Z9	1432	DUF5353 domain-containing protein
20.8558	20.9313	21.0247	20.7111	21.3362	20.7002	20.9373	20.9159				-1			12	12	12	59.8	59.8	59.8	26.873	0	323.31	475750000	13	223	0.772072	0.215291	0.38354	1.67615	Q5A900	Q5A900	1433	Ribosomal 40S subunit protein S2
19.7392	19.8111	19.7298	19.5234	20.0024	19.6444	19.7601	19.7234				-1			8	8	8	39.4	39.4	39.4	36.908	0	19.312	26510000	18	23	0.329032	0.649331	-0.146158	-0.799513	Q5A915	Q5A915	1434	Uncharacterized protein
20.2491	19.7724	19.9809	20.2187	20.1412	19.9728	20.0008	20.1109				-1			10	10	10	18.4	18.4	18.4	71.465	0	45.532	16902000	34	21	0.778036	0.211784	0.198462	1.68786	Q5A922	Q5A922	1435	Altered inheritance of mitochondria protein 9, mitochondrial
21.5724	21.743	22.1177	22.5607	21.8653	21.8088	21.811	22.0782				-1			9	9	9	27.7	27.7	27.7	57.019	0	56.61	25903000	27	29	0.41905	0.531975	0.151654	0.983549	Q5A934	Q5A934	1436	Zinc finger-containing protein
18.8052	18.9507	19.029	19.4413	19.1881	18.9533	18.9283	19.1943				-1			9	9	9	51	51	51	16.291	0	32.4	34188000	11	38	0.801088	0.199148	-0.321825	-1.73318	Q5A940	Q5A940	1437	Multiprotein-bridging factor 1
21.5083	21.3836	21.3189	21.365	21.3109	21.3702	21.4036	21.3487				-1			10	10	10	42.8	42.8	42.8	39.312	0	30.385	36405000	19	34	0.0747102	0.930707	0.0115954	0.212706	Q5A943	Q5A943	1438	Protein-arginine omega-N methyltransferase
19.1955	17.5514	17.1086	18.7314	19.0306	19.172	17.9518	18.978				-1			2	2	2	9.5	9.5	9.5	45.391	0	5.3053	5887000	22	3	1.9671	0.0240408	-2.12247	-4.50431	Q5A948	Q5A948	1439	Homoserine O-acetyltransferase
20.498	20.3266	20.2761	20.4491	20.3269	20.3748	20.3669	20.3836				-1			3	3	3	8.3	8.3	8.3	75.959	0	6.0503	4425300	36	6	0.0213402	0.979665	0.00613785	0.0639876	Q5A951	Q5A951	1440	ATP-binding cassette permease
21.457	21.3185	21.3544	19.8619	21.3573	21.184	21.3766	20.8011				-1			9	9	9	52.5	52.5	52.5	30.069	0	28.181	25616000	15	24	2.30481	0.0127647	-0.883095	-5.61104	Q5A967	Q5A967	1441	Carnitine:acyl carnitine antiporter
18.4928	18.4238	18.4721	18.1702	18.3752	18.2861	18.4629	18.2772				-1			4	4	4	59	59	59	15.589	0	7.6726	14065000	7	12	0.303035	0.679948	-0.15055	-0.744938	Q5A995	Q5A995	1442	Mci4p
21.297	21.1468	21.0656	21.0215	20.9715	20.7794	21.1698	20.9241				-1			4	4	4	27.6	27.6	27.6	31.194	0	6.9604	4155800	12	7	1.59939	0.0433836	0.522233	3.48863	Q5A9A9	Q5A9A9	1443	RNA-binding signal recognition particle subunit
19.2534	19.2584	19.1631	19.6892	19.0253	18.9328	19.225	19.2158				-1			18	18	18	60.7	60.7	60.7	37.003	0	323.31	240800000	18	146	0.215013	0.789728	-0.124427	-0.553312	Q5A9D4	Q5A9D4	1444	Csp37p
21.5129	21.6121	21.6321	22.3785	21.4837	21.2832	21.5857	21.7151				-1			21	21	21	62	62	62	40.668	0	323.31	224640000	21	150	1.94496	0.0247638	0.741871	4.43803	Q5A9D9	Q5A9D9	1445	Homoisocitrate dehydrogenase
22.7096	22.5042	22.3006	23.4113	22.4899	22.7928	22.5048	22.898				-1			3	3	3	20.7	20.7	20.7	27.234	0	36.573	26710000	10	26	1.71601	0.0392988	0.268746	3.79232	Q5A9E1	Q5A9E1	1446	GrpE protein homolog
22.3597	22.3345	22.1957	22.0064	22.3644	22.3024	22.2966	22.2244				-1			7	7	7	41.6	41.6	41.6	33.024	0	22.553	28125000	16	19	0.630222	0.301591	-0.175638	-1.39927	Q5A9E7	Q5A9E7	1447	Uncharacterized protein
19.0524	18.9547	18.9272	18.9051	18.7848	18.847	18.9781	18.8456				-1			6	6	6	22.1	22.1	22.1	54.639	0	16.758	16284000	23	18	0.0119442	0.987032	0.00642522	0.0361804	Q5A9X7	Q5A9X7	1448	Arp9p
19.2754	19.3993	19.357	19.1042	19.3814	18.9127	19.3439	19.1327				-1			10	10	10	64.3	64.3	64.3	16.218	0	81.244	58335000	10	55	0.417795	0.533698	0.183143	0.981025	Q5AA01	Q5AA01	1450	Single-stranded DNA-binding protein
19.4252	19.3394	19.293	18.7602	19.5093	19.0416	19.3526	19.1037				-1			5	5	5	9.9	9.9	9.9	71.866	0	7.0463	3403400	29	7	0.308262	0.673292	0.192359	0.755975	Q5AA11	Q5AA11	1451	RFX-type winged-helix domain-containing protein
18.0788	18.1237	18.0484	16.6832	17.6953	17.9445	18.0836	17.441				-1			4	4	4	43	43	43	17.665	0	18.297	13109000	7	27	0.585141	0.338443	0.108048	1.3114	Q5AA13	Q5AA13	1452	Gim5p
23.7998	23.6701	23.591	23.3101	23.6438	23.7896	23.687	23.5812				-1			11	11	11	49.4	49.4	49.4	37.037	0	43.725	24387000	13	25	0.750851	0.225288	-1.0084	-1.63456	Q5AA23;A0A1D8PDN9;Q5AA21	Q5AA23	1453	Prn4p
20.4325	20.7891	21.2129	20.4376	21.0284	20.9085	20.8115	20.7915				-1			4	4	4	14.3	14.3	14.3	49.048	0	54.665	12004000	15	14	0.160979	0.841746	0.609709	0.428619	Q5AA33	Q5AA33	1454	Predicted GPI-anchored protein 45
18.3928	18.2187	17.8547	18.2283	18.6597	18.1502	18.1554	18.3461				-1			7	7	7	36.4	36.4	36.4	40.522	0	31.232	18965000	14	20	0.0810658	0.925779	0.0502847	0.229518	Q5AA47	Q5AA47	1455	Arp2/3 complex 34 kDa subunit
20.2004	19.8311	19.8246	20.1772	19.7516	19.8332	19.952	19.9207				-1			5	5	5	13.7	13.7	13.7	67.353	0	7.6907	6352500	30	11	0.344594	0.632593	0.145569	0.831835	Q5AA50	Q5AA50	1456	Nuclear protein localization protein 4
20.0231	20.2175	20.2265	20.9277	20.3856	20.1982	20.1557	20.5038				-1			4	4	4	12.6	12.6	12.6	59.035	0	9.0189	8636100	23	6	0.484629	0.448287	-0.61572	-1.11421	Q5AAG6	Q5AAG6	1457	Mitogen-activated protein kinase MKC1
18.6497	18.7681	19.0865	18.7476	19.1384	18.8624	18.8348	18.9161				-1			8	8	8	36.1	36.1	36.1	49.516	0	49.99	30557000	19	32	1.37006	0.0587154	0.250104	2.93379	Q5AAI8	Q5AAI8	1458	Nucleosome assembly protein 1
22.5869	22.6393	22.602	22.2846	22.7599	22.67	22.6094	22.5715				-1			3	3	3	14.1	14.1	14.1	37.809	0	38.234	8282300	11	10	0.707959	0.246571	1.14711	1.55074	Q5AAR2	Q5AAR2	1459	Uncharacterized protein
19.3052	19.3157	19.2014	19.3206	19.2546	19.2351	19.2741	19.2701				-1			24	24	24	30.8	30.8	30.8	136.31	0	96.18	71814000	63	79	0.601808	0.322375	0.0425262	1.34391	Q5AAU3	Q5AAU3	1460	Protein transport protein SEC31
22.3732	22.4045	22.4021	21.7567	22.328	22.1973	22.3933	22.094				-1			13	13	13	56.7	56.7	56.7	33.881	0	75.86	57916000	19	51	0.948854	0.144566	0.287092	2.02777	Q5AAU7	Q5AAU7	1461	Translation initiation factor eIF2 subunit alpha
19.6684	19.5962	19.6635	18.7993	19.6582	19.5745	19.6427	19.344				-1			12	12	12	31.1	31.1	31.1	62.109	0	52.297	38842000	28	46	0.384153	0.579915	0.081557	0.912983	Q5AAW3	Q5AAW3	1462	ATP-dependent RNA helicase DHH1
23.7217	23.3038	23.1802	22.9897	23.1082	23.3066	23.4019	23.1348				-1			4	4	4	22.9	22.9	22.9	37.448	0	13.65	11301000	9	11	1.75314	0.0371784	-1.87897	-3.8924	Q5AB48	Q5AB48	1463	Secreted protein RBT4
20.3944	20.5316	20.4981	21.5596	20.832	20.7299	20.4747	21.0405				-1			20	20	20	57.8	57.8	57.8	58.266	0	296.83	85349000	35	66	0.869772	0.172187	0.272989	1.86913	Q5AB74	Q5AB74	1464	CCT-theta
21.1295	21.2364	21.3357	20.8281	21.1971	20.8751	21.2339	20.9668				-1			6	6	6	20.8	20.8	20.8	43.523	0	34.502	26206000	18	22	1.69246	0.0404615	0.588283	3.72971	Q5AB84	Q5AB84	1465	Nuclear localization sequence-binding protein
18.6341	18.8145	18.5728	18.0763	18.8977	18.8305	18.6738	18.6015				-1			12	12	12	44	44	44	22.635	0	66.263	150500000	10	88	1.52518	0.0502548	0.464126	3.30328	Q5AB87	Q5AB87	1466	Ribosomal 60S subunit protein L16A
19.2149	18.9733	19.129	18.3171	19.3609	19.0223	19.1057	18.9001				-1			6	6	6	12.5	12.5	12.5	87.05	0	12.882	7335400	42	11	0.186174	0.819401	0.134048	0.487575	Q5AB99	Q5AB99	1468	Uncharacterized protein
21.455	21.5663	21.5702	21.4035	21.4836	21.1529	21.5305	21.3466				-1			10	10	10	48.2	48.2	48.2	42.999	0	54.895	36039000	20	31	0.850641	0.179786	-0.175819	-1.83111	Q5ABA2	Q5ABA2	1470	Survival factor 1
20.1257	19.8204	19.8676	19.5941	20.1085	19.7963	19.9379	19.833				-1			8	8	8	43	43	43	37.285	0	26.751	30988000	17	31	0.314337	0.665177	-0.105522	-0.76876	Q5ABA5	Q5ABA5	1471	Uncharacterized protein
24.0504	23.5541	23.4169	23.0403	23.3844	23.3499	23.6738	23.2582				-1			6	6	6	68.1	68.1	68.1	13.124	0	186.72	234990000	6	47	2.16151	0.0190788	-1.8348	-5.11828	Q5ABB1	Q5ABB1	1473	Dithiol glutaredoxin
21.5507	21.6398	21.5948	22.0752	21.6408	21.5942	21.5951	21.7701				-1			7	7	7	36.5	36.5	36.5	39.524	0	19.505	18430000	17	16	2.24321	0.0137483	-0.788981	-5.39479	Q5ABB2	Q5ABB2	1474	Lactoylglutathione lyase
21.1052	21.0696	21.03	20.4546	20.9958	20.8493	21.0683	20.7666				-1			22	22	22	69.2	69.2	69.2	46.705	0	323.31	288150000	23	174	2.46709	0.0105983	0.174543	6.21502	Q5ABC3	Q5ABC3	1475	Elongation factor Tu
20.5975	20.7253	20.6067	20.4556	20.7911	20.5792	20.6431	20.6087				-1			5	5	5	12.5	12.5	12.5	67.505	0	8.0005	5576100	34	8	3.27008	0	0.518764	10.1186	Q5ABC5	Q5ABC5	1476	Phosphatidylserine decarboxylase proenzyme 1, mitochondrial
19.2677	19.325	18.0981	19.0434	19.0119	18.8577	18.8969	18.971				-1			2	2	2	17.3	17.3	17.3	25.89	0	5.5937	5408200	14	11	0.716535	0.242382	-0.538397	-1.56748	Q5ABD0	Q5ABD0	1477	Vacuolar-sorting protein SNF7
20.6465	20.594	20.5624	20.9956	20.8543	20.6649	20.601	20.8383				-1			7	7	7	71.1	71.1	71.1	14.674	0	25.52	37488000	7	24	0.543557	0.376197	-0.112857	-1.23012	Q5ABD5	Q5ABD5	1480	Complex1_LYR_dom domain-containing protein
23.7775	23.8498	23.8214	24.185	23.7717	23.7711	23.8162	23.9093				-1			8	8	8	82.7	82.7	82.7	14.424	0	130.36	129520000	9	73	0.405578	0.552284	0.091287	0.956406	Q5ABS1	Q5ABS1	1481	Cytochrome b-c1 complex subunit 7
18.278	18.1702	18.504	17.77	19.3272	18.1711	18.3174	18.4228				-1			6	6	6	28.9	28.9	28.9	37.832	0	31.939	11097000	20	11	1.58026	0.0451544	-1.29011	-3.44028	Q5ABT9	Q5ABT9	1482	Methylglyoxal reductase (NADPH-dependent)
19.7461	19.7549	19.8208	19.0416	19.649	19.367	19.7739	19.3525				-1			8	8	8	41.2	41.2	41.2	38.623	0	14.026	18461000	18	17	1.02704	0.115265	-0.952924	-2.18741	Q5ABU0	Q5ABU0	1483	Ornithine carbamoyltransferase
20.7882	20.8576	20.9137	19.6769	20.7475	20.8593	20.8532	20.4279				-1			3	3	3	17	17	17	26.23	0	27.378	9783500	14	13	0.516282	0.408533	0.233119	1.1766	Q5AC00	Q5AC00	1484	Ribosome assembly factor mrt4
18.9813	19.2243	19.9411	21.7599	20.8203	19.361	19.3822	20.647				-1			4	4	4	46.7	46.7	46.7	17.024	0	13.439	9712000	7	7	1.10376	0.0978926	-0.470388	-2.34728	Q5AC28	Q5AC28	1485	Uncharacterized protein
20.7804	21.0672	20.9739	21.1083	21.3528	20.8749	20.9405	21.112				-1			3	3	3	11.8	11.8	11.8	52.658	0	5.0601	4958900	25	6	2.18939	0.0187826	0.657481	5.21134	Q5AC48	Q5AC48	1488	Actin-related protein 4
24.4941	24.2085	24.1777	23.6041	23.9531	23.9248	24.2934	23.8273				-1			8	7	7	28.5	26.3	26.3	40.74	0	150.68	54876000	12	41	1.42806	0.054453	-0.492549	-3.06926	Q5ACI8	Q5ACI8	1489	Peptidyl-prolyl cis-trans isomerase D
20.8211	20.8574	20.9698	18.0374	20.9198	20.8248	20.8828	19.9273				-1			3	3	3	15.1	15.1	15.1	32.046	0	47.891	21053000	12	28	0.31534	0.664822	0.0916856	0.770866	Q5ACM9	Q5ACM9	1492	Eukaryotic translation initiation factor 3 subunit J
19.1269	19.205	19.0722	19.1166	19.0908	19.1417	19.1347	19.1164				-1			8	8	8	21	21	21	69.783	0	16.876	23280000	33	23	0.412549	0.54205	0.210398	0.970467	Q5ACX4	Q5ACX4	1496	Replication protein A subunit
19.896	19.9466	19.9046	19.5765	19.9141	19.7469	19.9157	19.7458				-1			3	3	3	53.5	53.5	53.5	13.203	0	8.698	17193000	7	10	0.365034	0.599763	-1.03133	-0.873932	Q5ACY8	Q5ACY8	1497	4a-hydroxytetrahydrobiopterin dehydratase
23.0038	22.8632	22.8711	23.2594	23.0132	22.9585	22.9127	23.077				-1			4	4	3	5.9	5.9	4.5	95.603	0	8.1065	6587900	47	10	0.185805	0.818399	0.0518411	0.486723	Q5AD10	Q5AD10	1499	M-AAA protease subunit
21.167	21.1814	21.1691	21.9118	20.7664	20.6798	21.1725	21.1193				-1			5	5	5	34.6	34.6	34.6	23.976	0	7.4467	8062700	12	7	1.12074	0.0930343	0.355897	2.38316	Q5AD20	Q5AD20	1500	AMMECR1 domain-containing protein
18.7125	18.9077	19.071	19.7241	19.4413	19.1068	18.8971	19.4241				-1			5	5	5	24.8	24.8	24.8	40.703	0	11.314	8594700	20	10	0.777375	0.212	-0.743696	-1.68656	Q5AD31	Q5AD31	1502	GFO_IDH_MocA domain-containing protein
24.5603	24.237	24.2364	24.3629	24.4262	24.6834	24.3446	24.4908				-1			6	6	6	50.3	50.3	50.3	21.106	0	21.094	27604000	11	23	3.06415	0	-1.49397	-8.94839	Q5AD39	Q5AD39	1503	Peptide-methionine (S)-S-oxide reductase
18.3278	18.4516	18.4329	18.447	18.4622	18.4075	18.4041	18.4389				-1			11	11	4	18.4	18.4	9.6	61.514	0	201.07	155100000	15	71	1.60842	0.043331	1.08904	3.51158	Q5AD47	Q5AD47	1504	Hexose transporter
19.7107	19.7554	19.963	19.4706	19.6817	19.4513	19.8097	19.5345				-1			4	4	4	22.6	22.6	22.6	46.264	0	8.4968	12905000	23	8	2.6969	0.00629213	-0.621385	-7.16408	Q5AD59	Q5AD59	1507	Methylthioribose-1-phosphate isomerase
20.1682	18.3403	20.3194	20.0904	20.2797	20.1233	19.6093	20.1645				-1			7	7	7	25.2	25.2	25.2	50.348	0	65.216	23782000	19	26	0.397206	0.56599	0.0695534	0.939478	Q5AD78	Q5AD78	1508	Mannan endo-1,6-alpha-mannosidase DCW1
19.2022	19.2514	19.2481	19.4658	19.4161	19.0962	19.2339	19.326				-1			2	2	2	8.1	8.1	8.1	34.955	0.0030941	3.5305	3908500	16	6	0.427772	0.520143	0.499885	1.00106	Q5ADL9	Q5ADL9	1509	Defective in cullin neddylation protein 1
19.3923	19.61	19.693	19.0396	19.519	19.2189	19.5651	19.2592				-1			6	6	6	29.4	29.4	29.4	32.064	0	32.342	19285000	18	13	1.25267	0.0724	-0.768279	-2.66857	Q5ADM5	Q5ADM5	1511	Aldo-keto reductase superfamily protein
17.7601	18.1055	18.6643	18.5503	18.9098	18.5916	18.1766	18.6839				-1			29	29	29	83.6	83.6	83.6	35.832	0	323.31	10658000000	21	1280	2.16355	0.0191951	0.516088	5.12505	Q5ADM7	Q5ADM7	1512	Glyceraldehyde-3-phosphate dehydrogenase
20.6752	20.6535	20.5604	20.9957	20.7027	20.69	20.6297	20.7961				-1			11	11	11	24.3	24.3	24.3	88.371	0	22.203	32747000	46	22	1.9961	0.0241047	0.548662	4.59218	Q5ADM9	Q5ADM9	1513	Dolichyl-phosphate-mannose--protein mannosyltransferase 2
19.2194	18.9844	18.7619	16.8673	17.9476	18.9577	18.9886	17.9242				-1			20	20	20	53.2	53.2	53.2	73.116	0	127.24	80230000	36	86	0.195518	0.807755	-0.0424169	-0.509065	Q5ADN1	Q5ADN1	1514	Protein phosphatase 2A structural subunit
19.1339	19.4662	19.4015	16.5856	18.78	18.5427	19.3338	17.9695				-1			8	8	8	36	36	36	37.29	0	32.702	33188000	21	18	2.26327	0.0126069	-1.01664	-5.46444	Q5ADN2	Q5ADN2	1515	Putative phosphomutase
19.0209	19.1231	19.1592	18.4504	17.1575	18.5531	19.101	18.0537				-1			5	5	5	15.5	15.5	15.5	70.058	0	17.65	11368000	31	25	0.30219	0.680439	0.173608	0.743153	Q5ADN7	Q5ADN7	1516	Signal recognition particle subunit SRP68
21.3312	21.0016	20.7948	22.3661	21.0171	21.3272	21.0425	21.5702				-1			7	7	7	12.3	12.3	12.3	119.98	0	16.444	14391000	39	15	0.0318748	0.976104	-0.00951449	-0.0945299	Q5ADP3	Q5ADP3	1518	Transcription regulator
23.9046	24.0393	24.0184	23.1541	23.8378	23.8199	23.9875	23.6039				-1			7	7	7	48.4	48.4	48.4	25.112	0	31.551	44484000	9	25	0.0574158	0.948045	-0.0446784	-0.166065	Q5ADP7	Q5ADP7	1520	Fesur1p
20.5192	20.4433	20.7805	21.0169	20.6601	20.5047	20.581	20.7272				-1			11	11	11	81.8	81.8	81.8	15.698	0	146.7	207910000	8	99	1.74317	0.0370984	0.439212	3.86536	Q5ADQ6	Q5ADQ6	1521	40S ribosomal protein S12
19.9637	19.9894	19.8611	19.9548	19.6783	19.5857	19.9381	19.7396				-1			10	10	10	31.2	31.2	31.2	49.12	0	20.905	29297000	30	25	1.02397	0.116516	-0.342162	-2.18108	Q5ADR2	Q5ADR2	1522	Glutamate-5-semialdehyde dehydrogenase
20.5354	20.2016	20.2948	20.1828	19.9931	20.4009	20.3439	20.1923				-1			3	3	3	12.8	12.8	12.8	55.856	0	5.2904	4984600	26	5	0.231102	0.770283	0.146712	0.589273	Q5ADR6	Q5ADR6	1523	Translation initiation factor eIF2B subunit delta
20.721	20.4876	20.1945	20.9182	20.5788	20.8715	20.4677	20.7895				-1			34	34	34	40	40	40	134.03	0	242.12	127830000	58	113	0.0489064	0.95753	-0.0328833	-0.142604	Q5ADT0	Q5ADT0	1524	Slk19p
21.2905	21.2105	21.1072	21.1674	21.2096	21.1965	21.2027	21.1911				-1			11	11	11	58.3	58.3	58.3	33.057	0	70.044	62593000	14	58	1.44641	0.0528272	0.644632	3.11277	Q5ADT4	Q5ADT4	1525	Glycerol 2-dehydrogenase (NADP(+))
18.3929	18.5201	18.685	18.4363	18.5795	18.5638	18.5327	18.5265				-1			5	5	5	30.3	30.3	30.3	27.4	0	7.7102	16424000	13	9	0.0143963	0.985266	0.00501315	0.0434909	Q5ADT9	Q5ADT9	1526	37S ribosomal protein S10, mitochondrial
20.7714	20.6285	20.3014	20.7685	20.4422	20.9423	20.5671	20.7177				-1			24	24	24	51.9	51.9	51.9	67.707	0	203.03	155350000	30	109	0.600789	0.323287	0.119811	1.34192	Q5ADU2	Q5ADU2	1527	Lysine--tRNA ligase
22.839	22.4552	22.3011	22.9283	22.3807	22.6596	22.5318	22.6562				-1			5	5	5	22	22	22	37.449	0	57.411	32422000	10	30	0.475137	0.458063	0.281579	1.09543	Q5ADU3	Q5ADU3	1528	Eukaryotic translation initiation factor 3 subunit H
20.5876	20.5794	20.5866	21.0102	20.654	20.6162	20.5845	20.7601				-1			14	14	14	21.8	21.8	21.8	134.47	0	30.599	17658000	67	25	0.690303	0.256357	-0.158434	-1.51631	Q5ADW3	Q5ADW3	1529	Cullin-associated NEDD8-dissociated protein 1
19.983	19.973	20.0918	19.6707	20.2437	20.1141	20.0159	20.0095				-1			7	7	7	46.2	46.2	46.2	27.808	0	14.213	18696000	14	10	0.0235914	0.980669	-0.0108789	-0.0705694	Q5AEB8	Q5AEB8	1530	Proteasome core particle subunit alpha 3
21.3964	21.3769	21.2188	21.4564	21.1464	20.8398	21.3307	21.1475				-1			6	6	6	21	21	21	54.385	0	10.193	10540000	23	11	1.31139	0.0637698	-2.05642	-2.7998	Q5AEC3	Q5AEC3	1531	Succinate-semialdehyde dehydrogenase
18.0625	17.8266	17.8207	17.3886	18.184	17.5601	17.9033	17.7109				-1			8	8	8	27.5	27.5	27.5	63.565	0	53.936	27007000	29	32	0.325694	0.654748	0.212494	0.792549	Q5AEC9	Q5AEC9	1532	NADH-ubiquinone reductase (H(+)-translocating)
19.2366	19.4954	19.4353	19.3304	19.2707	19.2422	19.3891	19.2811				-1			44	44	44	61.6	61.6	61.6	121.28	0	290.95	196440000	60	171	0.121215	0.887343	0.0738525	0.33214	Q5AED0	Q5AED0	1533	Glyco_hydro_63 domain-containing protein
19.5413	19.4332	19.6139	21.7667	19.893	19.9539	19.5295	20.5379				-1			5	4	4	48.9	48.9	48.9	14.424	0	35.897	18760000	6	14	0.274363	0.720788	-0.321669	-0.683791	Q5AEE1	Q5AEE1	1535	Histone H2A.Z
19.2803	19.618	19.936	16.2121	20.0414	20.7518	19.6115	19.0018				-1			11	11	11	62.2	62.2	62.2	37.504	0	54.274	33909000	22	31	4.94199	0	4.13865	26.8556	Q5AEE8	Q5AEE8	1536	NAD(P)-binding protein
19.5944	19.9624	20.1678	19.6921	20.1382	19.7434	19.9082	19.8579				-1			3	3	3	17.8	17.8	17.8	33.013	0	10.837	9128500	15	11	0.344494	0.632066	-0.638106	-0.831628	Q5AEF2	Q5AEF2	1537	Protein transport protein SEC13
19.4377	19.715	19.507	19.1002	19.5734	19.5494	19.5532	19.4077				-1			4	4	4	11.4	11.4	11.4	69.929	0	32.646	7549800	35	7	0.538869	0.382601	-0.586467	-1.22094	Q5AEI0	Q5AEI0	1539	Methylenetetrahydrofolate reductase
19.3854	19.3512	17.7325	19.6124	19.3158	19.3881	18.823	19.4388				-1			5	5	5	32	32	32	21.548	0	12.462	15455000	12	17	0.255769	0.742787	-0.0644283	-0.643528	Q5AEI1	Q5AEI1	1540	Nuo2p
21.1386	20.9909	21.2709	20.9326	20.8776	20.8399	21.1335	20.8834				-1			17	17	17	50.8	50.8	50.8	40.682	0	323.31	297880000	16	145	0.242125	0.757961	0.248665	0.613642	Q5AEN1	Q5AEN1	1542	Cytochrome c peroxidase, mitochondrial
20.252	20.3016	20.1602	19.9938	17.627	19.6517	20.2379	19.0908				-1			11	11	11	56	56	56	21.718	0	323.31	412180000	10	134	1.95068	0.0248889	0.489788	4.45508	Q5AEN2	Q5AEN2	1543	Ribosomal 60S subunit protein L9B
20.9133	20.991	21.0012	20.9115	20.9563	20.9101	20.9685	20.926				-1			22	22	22	92.8	92.8	92.8	25.812	0	323.31	1090800000	13	332	1.24948	0.0721264	-0.89823	-2.66152	Q5AF03	Q5AF03	1544	Glyoxalase 3
21.363	21.4209	21.2215	20.8184	21.2632	21.0626	21.3352	21.0481				-1			7	7	7	53.5	53.5	53.5	13.628	0	284.03	103060000	10	47	1.91362	0.0253725	-1.64448	-4.34545	Q5AF37	Q5AF37	1545	Inhibitor I9 domain-containing protein
20.4494	20.5245	20.4639	20.3091	20.5703	20.3137	20.4793	20.3977				-1			16	16	16	25.3	25.3	25.3	131.6	0	45.907	50974000	59	40	0.382248	0.581946	-0.306023	-0.909106	Q5AF38	Q5AF38	1546	Alpha-mannosidase
21.3407	21.4323	21.5008	20.9196	21.3986	21.1365	21.4246	21.1516				-1			8	8	8	67.6	67.6	67.6	19.258	0	323.31	716870000	5	188	1.43402	0.0537285	0.328976	3.08335	Q5AF44	Q5AF44	1547	Thioredoxin peroxidase
22.4212	22.2051	22.1623	21.5857	21.8283	21.9822	22.2629	21.7987				-1			12	12	12	27.1	27.1	27.1	81.104	0	40.567	27706000	32	43	0.483051	0.450199	0.220607	1.11109	Q5AF71	Q5AF71	1549	Putative phosphotransferase
19.0675	19.0653	19.343	18.7274	19.5406	18.8056	19.1586	19.0245				-1			6	6	6	26.5	26.5	26.5	28.372	0	19.719	20243000	11	15	1.25204	0.0720724	-0.361397	-2.66716	Q5AF81	Q5AF81	1550	Monothiol glutaredoxin
20.134	20.2804	20.3964	20.4129	20.5603	20.3651	20.2703	20.4461				-1			3	3	3	5	5	5	86.721	0.00065445	4.0432	2605100	37	5	0.331128	0.647386	-0.312137	-0.803881	Q5AF95	Q5AF95	1551	ATP-dependent RNA helicase DBP4
20.2233	20.4486	20.4016	20.6976	20.3111	20.3813	20.3578	20.4633				-1			16	16	16	47.5	47.5	47.5	48.348	0	68.259	92816000	25	89	1.48184	0.0527173	0.328211	3.19771	Q5AF98	Q5AF98	1552	Zuotin
18.9717	19.0306	18.2024	18.845	19.4345	19.5405	18.7349	19.2733				-1			14	14	14	28.4	28.4	28.4	70.595	0	119.99	60578000	43	38	0.85059	0.179505	0.164447	1.83101	Q5AFA8	Q5AFA8	1555	Abp1p
20.9636	20.8761	20.6868	21.0311	20.8872	20.9468	20.8422	20.955				-1			14	14	14	48.9	48.9	48.9	44.985	0	83.753	48903000	26	36	0.314703	0.665676	0.0779622	0.769529	Q5AFB3	Q5AFB3	1556	Tyrosine--tRNA ligase
22.7456	22.6674	22.605	22.7514	22.5226	22.4702	22.6727	22.5814				-1			7	7	7	41.6	41.6	41.6	25.26	0	42.085	44414000	13	35	2.13165	0.0193526	0.740822	5.02007	Q5AFB4	Q5AFB4	1557	Gst2p
19.1928	19.4326	19.2996	21.0888	20.0506	19.6443	19.3083	20.2612				-1			2	2	2	5.5	5.5	5.5	99.942	0	4.5855	6259900	41	5	0.0250652	0.981771	0.0579643	0.0748618	Q5AFB7	Q5AFB7	1558	Dynamin-related GTPase
19.9056	19.7244	19.625	19.2221	19.8446	19.489	19.7517	19.5186				-1			8	8	8	49.6	49.6	49.6	30.084	0	14.359	21422000	19	19	0.372593	0.592869	-0.159757	-0.889408	Q5AFE4	Q5AFE4	1560	Regulator of cytoskeleton and endocytosis RVS161
19.307	19.1319	19.1534	19.9893	19.3231	19.6912	19.1974	19.6678				-1			15	15	15	55.1	55.1	55.1	25.284	0	323.31	414510000	11	181	0.989026	0.129931	0.361997	2.10941	Q5AG43	Q5AG43	1562	Ribosomal 40S subunit protein S5
21.1432	21.1023	21.036	21.9006	21.4122	21.4463	21.0938	21.5864				-1			13	13	13	84.1	84.1	84.1	16.89	0	323.31	346600000	10	150	1.36425	0.059544	-0.746077	-2.92039	Q5AG68	Q5AG68	1563	Nucleoside diphosphate kinase
20.6906	20.8731	20.9196	20.544	20.8425	20.8217	20.8277	20.7361				-1			3	3	3	18.1	18.1	18.1	30.577	0	4.2504	6019900	18	3	4.01982	0	-2.51035	-15.7249	Q5AG73	Q5AG73	1564	Methylthioribulose-1-phosphate dehydratase
20.2975	20.3966	20.3786	19.7184	20.3431	20.3799	20.3575	20.1471				-1			9	9	9	50.6	50.6	50.6	34.682	0	211.17	91611000	12	77	1.61447	0.0426154	-0.639261	-3.52702	Q5AG89	Q5AG89	1565	Thioredoxin reductase
20.7462	21.1263	17.524	21.2789	20.2745	20.9371	19.7988	20.8302				-1			11	11	11	64.8	64.8	64.8	37.253	0	110.47	55880000	20	49	0.533882	0.387015	0.25577	1.21116	Q5AG96	Q5AG96	1566	JAB_MPN domain-containing protein
19.1167	18.9506	18.8155	18.96	18.9802	18.7871	18.9609	18.9091				-1			1	1	1	21.8	21.8	21.8	11.148	0	51.26	34129000	4	20	0.317825	0.663371	-0.225907	-0.776081	Q5AGA8	Q5AGA8	1568	Uncharacterized protein
19.272	19.2165	19.1841	19.1625	18.7206	18.7217	19.2242	18.8683				-1			8	8	8	67.5	67.5	67.5	25.34	0	51.036	52325000	13	39	2.56552	0.00645545	-0.720133	-6.60733	Q5AGD1	Q5AGD1	1569	Acyl-protein thioesterase 1
18.8108	18.694	18.8433	20.3768	19.288	18.9146	18.7827	19.5264				-1			17	17	17	40.8	40.8	40.8	58.576	0	78.564	60111000	24	67	1.73991	0.0374531	0.426991	3.85654	Q5AGF6	Q5AGF6	1570	Protein-synthesizing GTPase
20.224	20.2693	20.1131	20.202	20.1777	20.0181	20.2022	20.1326				-1			2	2	2	19.7	19.7	19.7	20.833	0	9.3624	15193000	12	12	0.437509	0.508689	-0.120637	-1.02056	Q5AGF9	Q5AGF9	1571	Pyridoxal 5-phosphate synthase
19.1682	19.1033	18.9917	19.0579	19.1107	17.5949	19.0877	18.5878				-1			3	3	3	15.1	15.1	15.1	30.37	0	7.776	3253400	12	4	0.890319	0.165589	0.760238	1.9101	Q5AGV1	Q5AGV1	1572	Gir2p
19.653	19.5557	19.4175	20.8628	19.9582	20.1102	19.5421	20.3104				-1			22	22	22	44	44	44	84.251	0	109.46	80515000	42	88	1.42586	0.0541538	0.346953	3.06408	Q5AGV4	Q5AGV4	1573	Eukaryotic translation initiation factor 3 subunit B
20.7168	20.8048	20.8515	20.7494	20.9797	20.7714	20.791	20.8335				-1			2	2	2	11.2	11.2	11.2	41.299	0	6.3457	3997100	16	5	0.205418	0.797866	0.0370197	0.531631	Q5AGX4	Q5AGX4	1574	Membrane insertase
19.7406	19.5666	19.6057	19.0649	19.474	19.8532	19.6376	19.464				-1			16	16	16	45.9	45.9	45.9	50.062	0	277.81	173790000	19	129	0.149774	0.85779	-0.0548153	-0.401887	Q5AGX8	Q5AGX8	1575	Acetyltransferase component of pyruvate dehydrogenase complex
19.6679	19.9432	19.8625	19.7557	19.9491	19.7974	19.8245	19.834				-1			6	6	6	33.8	33.8	33.8	31.507	0	11.822	10074000	17	11	0.681113	0.26184	-0.563826	-1.4984	Q5AGY4	Q5AGY4	1576	Uncharacterized protein
21.7007	21.7245	22.085	21.4184	22.213	22.0129	21.8368	21.8815				-1			14	14	14	62.8	62.8	62.8	34.503	0	323.31	451290000	9	188	1.3711	0.0588691	0.724777	2.93621	Q5AGZ7	Q5AGZ7	1578	Ribosomal 60S subunit protein L5
20.0346	20.0046	19.9535	20.644	20.2393	20.1357	19.9975	20.3397				-1			33	32	32	51.1	50.1	50.1	104.13	0	323.31	248230000	42	207	2.22232	0.0165195	0.850906	5.32298	Q5AGZ8	Q5AGZ8	1579	ATP-dependent 6-phosphofructokinase
18.5661	18.6565	18.747	18.0579	18.8926	18.579	18.6566	18.5098				-1			12	12	12	38.2	38.2	38.2	54.548	0	31.43	38009000	26	29	1.91076	0.0252488	0.262508	4.33706	Q5AGZ9	Q5AGZ9	1580	RuvB-like helicase 2
21.0447	20.9989	20.769	21.3957	20.8029	20.7126	20.9375	20.9704				-1			14	14	14	35.8	35.8	35.8	53.981	0	40.854	47736000	25	48	0.03945	0.968486	0.0122967	0.116103	Q5AH07	Q5AH07	1581	Nuc2p
21.3975	21.6546	21.5705	21.2673	20.62	20.8015	21.5409	20.8963				-1			13	13	13	65.4	65.4	65.4	42.309	0	323.31	100890000	15	88	1.22958	0.077226	0.26056	2.6177	Q5AH14	Q5AH14	1582	Tom40p
20.8013	20.5664	20.5459	20.4721	20.6947	20.7318	20.6379	20.6329				-1			2	2	2	7.1	7.1	7.1	46.792	0	5.8537	5513900	13	10	1.21416	0.0793082	-0.666011	-2.58396	Q5AH38	Q5AH38	1584	Arginine biosynthesis bifunctional protein ArgJ, mitochondrial
22.5219	22.4207	22.3909	22.4424	22.3597	22.172	22.4445	22.3247				-1			3	3	3	8.1	8.1	8.1	59.54	0	32.146	4494800	14	7	2.76462	0.00409639	-1.64599	-7.46684	Q5AHA4	Q5AHA4	1588	Predicted GPI-anchored protein 17
20.9644	21.0403	21.211	20.3187	21.1505	20.9018	21.0719	20.7903				-1			5	5	5	7.8	7.8	7.8	90.932	0	12.108	10270000	40	10	2.882	0.00492754	0.982253	8.01871	Q5AHA6	Q5AHA6	1589	AMP deaminase
19.0507	18.999	19.1237	19.2463	19.369	19.0334	19.0578	19.2162				-1			6	6	6	26.7	26.7	26.7	43.921	0	18.02	12239000	20	26	0.92863	0.149976	0.352112	1.98695	Q5AHD3	Q5AHD3	1591	Mitochondrial 54S ribosomal protein YmL35
19.6542	19.5055	19.608	19.8439	19.6229	19.3336	19.5892	19.6001				-1			6	6	6	24.3	24.3	24.3	39.744	0	14.683	21046000	22	13	0.333719	0.644377	-0.127017	-0.809275	Q5AHE9	Q5AHE9	1592	Yim1p
19.1055	16.5896	17.9652	19.9953	20.0884	19.7458	17.8868	19.9432				-1			17	17	17	77.8	77.8	77.8	21.494	0	323.31	679370000	13	216	1.92061	0.0254975	0.586797	4.36598	Q5AHH4	Q5AHH4	1594	Small heat shock protein 21
20.6083	20.6034	21.2379	20.2744	20.7995	20.7383	20.8165	20.6041				-1			4	4	4	19.8	19.8	19.8	43.061	0	12.843	8822100	21	11	0.814214	0.194063	0.491182	1.75905	Q5AHH6	Q5AHH6	1595	Type 1 protein phosphatase-activating protein
21.7846	21.6382	21.5907	22.0199	21.4505	21.3215	21.6711	21.5973				-1			3	3	3	30	30	30	12.322	0	208.07	65971000	4	29	1.88654	0.0270048	-0.443744	-4.26656	Q5AHH7	Q5AHH7	1596	Acyl carrier protein
20.3222	20.0543	19.9154	19.9735	19.9545	21.3289	20.0973	20.419				-1			4	4	4	17.1	17.1	17.1	30.904	0	7.0892	4819400	12	9	1.70614	0.0390156	1.11807	3.766	Q5AHZ2	Q5AHZ2	1598	Dolichyl-diphosphooligosaccharide--protein glycosyltransferase subunit 2
19.6931	19.7685	17.4345	19.6596	19.644	19.5068	18.9654	19.6035				-1			9	9	9	37.1	37.1	37.1	53.276	0	39.53	24522000	23	35	2.56308	0.00620952	0.465007	6.59732	Q5AHZ4	Q5AHZ4	1599	Ubiquinone biosynthesis monooxygenase COQ6, mitochondrial
19.2933	19.3752	18.5252	18.8715	20.1694	19.9123	19.0646	19.651				-1			6	6	6	49.3	49.3	49.3	23.019	0	23.52	48448000	13	39	0.491156	0.442127	-0.0742938	-1.1271	Q5AI00	Q5AI00	1600	Rab family GTPase
20.44	20.3662	20.27	20.5361	20.4818	20.2516	20.3588	20.4232				-1			9	9	9	27.8	27.8	27.8	52.199	0	17.235	18865000	24	20	0.0854885	0.9218	0.0223211	0.241119	Q5AI07	Q5AI07	1601	Aldedh domain-containing protein
22.7138	22.7126	22.5675	23.22	22.0405	21.9874	22.6646	22.416				-1			19	19	19	27.6	27.6	27.6	100.41	0	99.829	71476000	47	68	1.42622	0.054303	0.393609	3.06491	Q5AI14	Q5AI14	1602	Trehalose-phosphatase
23.4969	23.7484	23.6478	25.1699	24.0753	24.3426	23.631	24.5293				-1			27	27	27	56.9	56.9	56.9	70.417	0	257.89	220940000	32	158	0.691537	0.256466	0.227515	1.51871	Q5AI15	Q5AI15	1603	Polyadenylate-binding protein, cytoplasmic and nuclear
20.6743	20.7534	20.82	21.7228	20.7007	20.7422	20.7492	21.0552				-1			8	8	8	21.2	21.2	21.2	69.545	0	22.289	23037000	29	25	0.316883	0.663037	0.208855	0.774105	Q5AI20	Q5AI20	1604	Fe-S cluster-binding ribosome biosynthesis protein
25.2324	25.4221	25.4328	25.0883	24.8675	25.1445	25.3624	25.0334				-1			3	3	3	16.4	16.4	16.4	33.285	0	19.238	15006000	16	21	0.525855	0.395794	0.344439	1.19541	Q5AI21	Q5AI21	1605	Translocation protein SEC62
20.0136	20.1191	19.9949	20.2031	19.562	19.7007	20.0425	19.8219				-1			8	8	8	28.1	28.1	28.1	56.213	0	18.265	12354000	23	10	0.864435	0.17627	-1.4559	-1.85851	Q5AI24	Q5AI24	1606	Ehd3p
20.2177	20.1573	20.1192	20.779	20.468	20.3315	20.1648	20.5262				-1			2	2	2	13.9	13.9	13.9	35.821	0.001906	3.7811	5460600	17	2	0.682554	0.261818	0.227549	1.5012	Q5AI30	Q5AI30	1607	37S ribosomal protein S24, mitochondrial
17.781	16.9795	17.5485	17.2148	18.2774	17.7531	17.4363	17.7484				-1			8	8	8	22.7	22.7	22.7	62.232	0	19.158	19346000	26	21	1.32366	0.0624951	0.380206	2.82758	Q5AI37	Q5AI37	1608	Probable metalloprotease ARX1
21.2725	21.0783	21.1114	20.6629	20.9373	20.8774	21.1541	20.8259				-1			5	5	5	26.3	26.3	26.3	37.59	0	21.489	12590000	19	24	2.33735	0.0131515	0.316594	5.72809	Q5AI44	Q5AI44	1609	Ubiquinone biosynthesis protein COQ4, mitochondrial
21.836	21.5848	21.5886	21.4399	21.5221	21.554	21.6698	21.5053				-1			8	8	8	46.5	46.5	46.5	22.864	0	18.192	26125000	16	24	2.46283	0.0105085	-0.72512	-6.1985	Q5AI79	Q5AI79	1610	Synaptobrevin homolog YKT6
21.0237	20.892	20.9106	21.045	20.7394	20.808	20.9421	20.8641				-1			11	11	11	47.1	47.1	47.1	38.231	0	55.989	38790000	17	28	1.40157	0.0564	0.592019	3.00701	Q5AI86	Q5AI86	1611	Eukaryotic translation initiation factor 3 subunit I
17.7349	19.0977	19.5522	17.7193	19.6028	18.8888	18.7949	18.737				-1			6	6	6	44	44	44	28.382	0	24.174	23088000	13	15	0.0612669	0.94496	-0.0385234	-0.176569	Q5AI87	Q5AI87	1612	Carboxymethylenebutenolidase
19.9193	19.7626	19.8461	19.7088	19.988	20.3104	19.8426	20.0024				-1			4	4	4	28.7	28.7	28.7	19.014	0	41.264	28830000	7	30	0.592441	0.331903	0.123587	1.32564	Q5AIA0	Q5AIA0	1613	Tom20p
24.1098	23.8911	23.8652	23.2921	23.697	23.791	23.9554	23.5934				-1			19	19	19	82.7	82.7	82.7	38.836	0	265.2	173910000	20	123	1.68334	0.0410566	-0.502983	-3.70563	Q5AIA2	Q5AIA2	1614	Homoserine dehydrogenase
23.1565	22.9178	22.8473	24.1914	23.4312	23.5372	22.9739	23.7199				-1			21	21	21	81.5	81.5	81.5	31.779	0	323.31	307170000	13	186	0.207148	0.797606	-0.147886	-0.535555	Q5AIA6	Q5AIA6	1615	Pyridoxal 5-phosphate synthase (glutamine hydrolyzing)
21.0493	21.1545	21.2525	20.4939	21.1426	21.0524	21.1521	20.8963				-1			2	2	2	6.1	6.1	6.1	57.503	0	21.671	3400600	9	3	1.84848	0.0298618	-2.10509	-4.15742	Q5AIB2	Q5AIB2	1616	Scw4p
21.4393	21.4178	21.8097	21.3107	22.2154	21.8184	21.5556	21.7815				-1			16	16	16	63.6	63.6	63.6	25.189	0	280.07	283420000	9	115	1.76199	0.0356653	0.602542	3.91651	Q5AIB8	Q5AIB8	1618	Ribosomal 60S subunit protein L10
20.3576	20.3845	20.4601	20.6549	20.615	20.2942	20.4007	20.5214				-1			14	14	14	21	21	21	124.05	0	51.972	27420000	48	23	1.34827	0.0608957	-3.48123	-2.8837	Q5AIR7	Q5AIR7	1619	Endo-1,3(4)-beta-glucanase 1
18.7735	18.6312	18.8357	17.3208	17.9564	18.6825	18.7468	17.9865				-1			2	2	2	13.5	13.5	13.5	31.591	0	11.364	2325500	12	6	0.714658	0.243918	-1.09778	-1.56382	Q5AJ71	Q5AJ71	1620	Carbonic anhydrase
20.9579	20.7915	20.7326	20.3099	20.6205	20.5107	20.8273	20.4804				-1			2	2	2	5.6	5.6	5.6	44.982	0	4.171	3046400	26	8	0.233445	0.7686	-0.165815	-0.594471	Q5AJ82	Q5AJ82	1621	Actin cytoskeleton-regulatory complex protein END3
19.1164	19.1637	19.1606	19.0045	19.2369	19.0883	19.1469	19.1099				-1			5	5	5	39.4	39.4	39.4	13.844	0	55.235	27260000	7	18	1.16853	0.0839747	-1.27422	-2.48513	Q5AJ84	Q5AJ84	1622	SCP2 domain-containing protein
21.9421	22.0683	21.8853	21.7826	22.2078	22.0698	21.9652	22.0201				-1			4	4	4	15.1	15.1	15.1	43.877	0	7.0441	6778100	16	9	1.11515	0.094501	-1.00064	-2.37133	Q5AJ90	Q5AJ90	1623	Fox3p
18.4198	18.2656	18.3338	19.5666	18.8704	18.2736	18.3397	18.9035				-1			7	7	7	43.8	43.8	43.8	26.002	0	41.041	15223000	14	16	1.33161	0.0614519	-2.19497	-2.84564	Q5AJ92	Q5AJ92	1624	Ribose-5-phosphate isomerase
24.4457	24.3427	24.5386	23.2461	24.0339	23.8727	24.4423	23.7176				-1			15	15	15	64.5	64.5	64.5	21.246	0	323.31	428210000	11	162	1.46586	0.0536261	0.482534	3.15923	Q5AJ93	Q5AJ93	1625	40S ribosomal protein S7
20.7175	20.9112	20.8445	20.8056	20.9701	20.6607	20.8244	20.8121				-1			29	29	29	63.9	63.9	63.9	67.607	0	320.33	194940000	33	154	0.725708	0.236537	0.0881672	1.58539	Q5AJB1	Q5AJB1	1627	V-type proton ATPase catalytic subunit A
21.893	22.0257	21.9002	21.5015	21.7901	21.7457	21.9397	21.6791				-1			9	9	9	15.8	15.8	15.8	87.141	0	18.424	9530000	42	10	0.447213	0.498183	0.0830402	1.03993	Q5AJB7	Q5AJB7	1628	Cullin
18.6395	18.7252	18.4218	18.8875	19.7129	19.1842	18.5955	19.2615				-1			6	6	6	16.4	16.4	16.4	51.706	0	17.029	15236000	17	14	0.862157	0.176128	-0.454992	-1.85398	Q5AJC0	Q5AJC0	1629	Extracellular glycosidase UTR2
19.5401	19.6652	19.6197	18.9117	19.463	19.394	19.6083	19.2562				-1			13	13	13	36.1	36.1	36.1	60.205	0	80.987	56152000	28	60	0.0182436	0.979765	-0.00331307	-0.0548841	Q5AJD0	Q5AJD0	1630	ATP-dependent RNA helicase DBP5
19.9753	20.065	19.9579	20.4124	20.0798	19.8871	19.9994	20.1264				-1			25	25	23	53.3	53.3	47.4	78.962	0	86.991	81078000	44	89	0.709017	0.246422	-0.128229	-1.55281	Q5AJD9	Q5AJD9	1631	Acyl-coenzyme A oxidase
20.0139	19.6067	19.8333	19.6715	19.4756	18.8332	19.818	19.3268				-1			10	10	10	61.8	61.8	61.8	17.762	0	323.31	217880000	9	98	1.87182	0.0280374	0.528568	4.2241	Q5AJF7	Q5AJF7	1633	Ribosomal 60S subunit protein L12A
21.3184	21.3207	21.2322	21.2965	21.3152	21.4825	21.2904	21.3647				-1			3	3	3	45.7	45.7	45.7	16.265	0	7.8482	12150000	8	14	0.305538	0.676901	-0.129072	-0.750228	Q5AJG7	Q5AJG7	1634	NADH dehydrogenase [ubiquinone] 1 alpha subcomplex subunit
19.6466	19.768	19.6505	19.6835	19.8013	19.5134	19.6884	19.6661				-1			12	12	12	36.7	36.7	36.7	55.588	0	49.105	46469000	27	35	0.933977	0.14811	0.183645	1.99772	Q5AJX0	Q5AJX0	1636	Histidine--tRNA ligase
21.1688	21.1335	21.1057	20.9273	20.801	20.4988	21.136	20.7424				-1			10	10	10	27.3	27.3	27.3	62.864	0	32.464	36121000	27	32	2.76018	0.00404762	0.30777	7.44667	Q5AJY2	Q5AJY2	1637	Dihydroxy-acid dehydratase
22.0637	21.9403	21.7662	21.4569	21.769	21.8618	21.9234	21.6959				-1			7	7	7	27.7	27.7	27.7	48.996	0	24.745	23985000	18	30	0.0970435	0.912626	0.0474275	0.271065	Q5AJY5	Q5AJY5	1638	1,3-beta-glucanosyltransferase PGA4
20.3241	20.0007	20.5031	19.6271	20.3784	20.1959	20.276	20.0671				-1			14	14	14	41.2	41.2	41.2	58.641	0	48.847	38039000	32	33	0.487902	0.445508	0.066611	1.12068	Q5AK16	Q5AK16	1641	T-complex protein 1 subunit gamma
19.9194	20.2428	20.3348	19.3989	20.2926	19.7723	20.1657	19.8213				-1			4	4	4	12.1	12.1	12.1	45.625	0	14.288	10939000	18	10	0.260598	0.736022	0.0731773	0.654033	Q5AK26	Q5AK26	1642	Dolichyl-diphosphooligosaccharide--protein glycotransferase
18.7335	17.4743	19.07	21.1111	19.2822	19.2522	18.4259	19.8818				-1			6	6	6	12.4	12.4	12.4	65.89	0	14.248	28528000	19	17	3.0724	0	1.37923	8.99276	Q5AK39	Q5AK39	1643	Maltose permease
19.1068	19.1689	19.1406	18.8048	19.2083	18.7206	19.1388	18.9112				-1			18	18	18	49.6	49.6	49.6	65.758	0	71.236	76102000	32	76	0.975423	0.134933	0.351501	2.08167	Q5AK46	Q5AK46	1645	Multifunctional fusion protein
20.3711	20.3905	20.3252	19.7185	20.1458	20.0819	20.3623	19.9821				-1			39	39	38	58.2	58.2	57.2	108.57	0	323.31	337280000	50	239	2.84324	0.00453333	0.915487	7.83256	Q5AK53	Q5AK53	1646	ATP-dependent 6-phosphofructokinase
20.8801	20.8751	20.7396	19.8599	20.4722	20.3866	20.8316	20.2396				-1			6	6	6	15.2	15.2	15.2	63.055	0	10.41	8881100	30	16	0.563246	0.359346	0.460192	1.26864	Q5AK59	Q5AK59	1647	ATP-dependent RNA helicase HAS1
20.6763	21.1611	21.0404	21.3226	20.8317	20.8392	20.9593	20.9978				-1			9	9	9	12.2	12.2	12.2	141.28	0	17.953	14849000	66	21	0.000357812	0.999837	-9.22e-05	-0.00109807	Q5AK62	Q5AK62	1648	Virulence protein SSD1
20.8377	20.9432	20.8151	20.6009	20.8929	20.7315	20.8653	20.7417				-1			9	9	9	23	23	23	64.048	0	19.5	23486000	32	28	0.483006	0.449702	0.105955	1.111	Q5AK79	Q5AK79	1649	CTP synthase
23.0898	23.0832	22.956	23.7222	23.0316	22.8188	23.043	23.1909				-1			4	4	4	33.6	33.6	33.6	30.771	0	8.2663	6817800	13	7	0.294535	0.692448	0.157354	0.726922	Q5AK82	Q5AK82	1650	Mitochondrial 37S ribosomal protein RSM26
16.4776	15.6096	16.3514	18.0667	18.8829	21.9326	16.1462	19.6274				-1			11	11	11	50.9	50.9	50.9	30.282	0	195.96	146640000	16	88	0.673658	0.266318	-0.689889	-1.48387	Q5AK88	Q5AK88	1651	RRM domain-containing protein
16.6747	16.7101	17.7864	17.4074	19.341	17.7161	17.057	18.1548				-1			2	2	2	8.4	8.4	8.4	33.269	0.0031056	3.5864	3867300	13	5	1.68382	0.0412121	-1.87242	-3.7069	Q5AK98	Q5AK98	1652	Nucleotidase
18.2405	18.1933	18.2326	18.9263	18.2427	17.9948	18.2221	18.3879				-1			23	23	23	73	73	73	53.674	0	323.31	253560000	27	189	1.63754	0.0418571	0.198233	3.58625	Q5AKA5	Q5AKA5	1653	Cys-Gly metallodipeptidase DUG1
19.8448	19.8483	19.8073	22.0568	20.9687	20.2976	19.8335	21.1077				-1			6	6	6	13.7	13.7	13.7	73.953	0	5.9495	7110500	40	8	0.464062	0.472668	-0.209986	-1.07346	Q5AKU3	Q5AKU3	1654	CAP1-binding-protein
18.8621	17.6454	18.8071	19.6059	19.1528	19.5578	18.4382	19.4388				-1			8	8	8	40.1	40.1	40.1	39.381	0	36.365	18850000	10	18	0.970294	0.135663	-2.19032	-2.07124	Q5AKU5	Q5AKU5	1655	Secreted beta-glucosidase SIM1
17.8441	17.9404	17.6572	21.5381	19.3464	19.1422	17.8139	20.0089				-1			5	5	5	19.2	19.2	19.2	41.503	0	10.708	7446700	18	10	0.00602033	0.993072	0.00426483	0.0183569	Q5AKU7	Q5AKU7	1656	Dos2p
24.5786	24.462	24.4213	23.7151	24.1697	24.1295	24.4873	24.0048				-1			8	8	8	38.8	38.8	38.8	46.058	0	39.203	52804000	22	47	0.150773	0.856164	0.0631129	0.404284	Q5AKV6	Q5AKV6	1658	Pdx1p
21.9071	21.9613	21.8441	21.7994	21.8993	21.7493	21.9042	21.816				-1			7	7	7	8.4	8.4	8.4	178.73	0	15.756	14032000	87	17	0.570754	0.354357	-0.217229	-1.28331	Q5AKW2	Q5AKW2	1659	Myosin 2
18.8744	18.9291	18.9053	18.9119	18.8836	18.6642	18.9029	18.8199				-1			13	13	13	38.8	38.8	38.8	60.477	0	63.549	48868000	31	42	1.87746	0.027662	-0.767308	-4.24035	Q5AKW4	Q5AKW4	1660	Phosphoacetylglucosamine mutase
19.3504	19.2048	19.3711	20.1597	19.3315	19.8001	19.3088	19.7638				-1			7	7	7	29.4	29.4	29.4	20.053	0	46.829	74754000	8	39	1.373	0.0591789	-0.913184	-2.9406	Q5AKX1	Q5AKX1	1661	Glycine cleavage system H protein
20.4795	20.5895	20.4886	20.5031	20.6154	20.449	20.5192	20.5225				-1			15	15	15	33.6	33.6	33.6	70.458	0	71.176	40574000	37	47	3.75025	0	-1.17474	-13.4317	Q5AKX2	Q5AKX2	1662	Fumarate reductase
20.2594	20.3162	20.1914	20.4911	20.4193	20.2412	20.2556	20.3839				-1			6	6	6	19.3	19.3	19.3	62.917	0	36.389	11675000	27	14	1.45381	0.0533333	-1.29903	-3.13041	Q5AKX8	Q5AKX8	1663	Cyb2p
19.9934	19.7028	19.5055	20.0563	19.7434	19.7892	19.7339	19.863				-1			9	9	9	20.9	20.9	20.9	81.969	0	19.354	16612000	42	18	1.35715	0.0606889	-0.626726	-2.90406	Q5AL11	Q5AL11	1665	Amino acid transporter
20.8691	20.9064	20.7772	20.7557	20.7458	20.5003	20.8509	20.6673				-1			6	6	6	28.5	28.5	28.5	34.291	0	28.493	14756000	18	27	0.401864	0.55763	-0.360893	-0.948903	Q5AL24	Q5AL24	1666	Nicotinamide-nucleotide adenylyltransferase
20.64	20.7512	20.6963	20.9909	20.4495	20.5048	20.6959	20.6484				-1			13	13	13	46.7	46.7	46.7	50.817	0	176.07	114790000	26	84	1.45606	0.0530496	0.657044	3.13579	Q5AL34	Q5AL34	1667	Psa2p
20.7397	20.7788	20.7203	20.7513	20.7204	20.5673	20.7463	20.6797				-1			13	13	13	30.4	30.4	30.4	84.386	0	35.154	51499000	37	29	0.167549	0.835626	-0.120889	-0.444142	Q5AL45	Q5AL45	1668	Elongation factor G, mitochondrial
19.5157	19.4739	19.5688	19.4032	19.652	19.2837	19.5195	19.4463				-1			12	12	12	22.5	22.5	22.5	89.738	0	27.231	26018000	49	28	1.65518	0.0423764	-0.137014	-3.63195	Q5AL46	Q5AL46	1669	Cysteine--tRNA ligase
21.8185	21.8298	21.6769	21.7423	21.31	21.2184	21.7751	21.4236				-1			3	3	3	15.9	15.9	15.9	35.053	0	11.099	5806400	18	9	0.876382	0.171784	0.287313	1.88229	Q5ALK3	Q5ALK3	1671	Ribose-phosphate diphosphokinase
19.7807	19.5375	19.5686	18.4714	19.6293	19.4056	19.6289	19.1687				-1			6	6	6	20.3	20.3	20.3	60.894	0	12.153	11944000	28	11	0.268754	0.724744	-0.0570647	-0.671699	Q5ALL8	Q5ALL8	1672	FACT complex subunit POB3
19.3771	19.4131	19.5567	19.572	19.3599	19.4152	19.4489	19.449				-1			8	8	8	33.4	33.4	33.4	39.225	0	50.73	59714000	18	49	0.182031	0.822335	-0.0475483	-0.477984	Q5ALM0	Q5ALM0	1673	Aspartate-semialdehyde dehydrogenase
19.6445	19.7451	19.6049	19.5564	19.7086	19.4116	19.6648	19.5589				-1			7	7	7	57.6	57.6	57.6	20.978	0	218.3	191000000	9	87	3.09324	0	-0.784645	-9.10571	Q5ALM6	Q5ALM6	1674	Peptidyl-prolyl cis-trans isomerase
19.3455	19.2987	19.4455	18.8024	19.2942	19.521	19.3632	19.2059				-1			4	4	4	25	25	25	19.5	0	9.6267	13300000	8	14	0.357558	0.611108	-0.798059	-0.858579	Q5ALU6	Q5ALU6	1677	Uncharacterized protein
22.2281	22.0951	22.1138	23.7425	22.2199	22.5442	22.1456	22.8355				-1			4	4	4	9.2	9.2	9.2	85.203	0	17.13	8248300	33	7	1.09905	0.0994524	0.297281	2.33738	Q5ALU8	Q5ALU8	1678	Dolichyl-diphosphooligosaccharide--protein glycotransferase
18.7333	18.6818	18.7642	18.989	19.2432	18.5769	18.7264	18.9364				-1			5	5	5	6.4	6.4	6.4	138.87	0	24.703	7617200	51	11	0.894849	0.164348	-0.40032	-1.91916	Q5ALV2	Q5ALV2	1679	Actin cytoskeleton-regulatory complex protein SLA1
17.7025	18.5609	18.8939	19.4874	19.6754	22.5655	18.3858	20.5761				-1			9	9	9	65	65	65	17.289	0	239.63	180060000	8	84	1.99183	0.0244145	0.681555	4.57917	Q5ALV5	Q5ALV5	1680	Cytochrome c oxidase subunit IV
19.2728	18.7411	18.8544	19.2854	18.7768	18.7934	18.9561	18.9518				-1			3	3	3	26.9	26.9	26.9	13.571	0	27.643	77371000	4	25	0.749839	0.225388	0.38925	1.63258	Q5ALV6	Q5ALV6	1681	40S ribosomal protein S26
20.7713	21.0471	21.0371	20.634	21.0175	21.0145	20.9518	20.8887				-1			4	4	4	13.5	13.5	13.5	59.094	0	7.4554	10845000	26	6	0.436725	0.508628	-0.0449855	-1.01899	Q5ALV8	Q5ALV8	1682	Protein phosphatase PP2A regulatory subunit B
19.1686	19.2169	19.3734	19.2075	19.7523	19.4507	19.253	19.4702				-1			6	6	6	53.7	53.7	53.7	15.892	0	133.72	78727000	10	56	1.52107	0.0514557	0.818292	3.29319	Q5ALV9	Q5ALV9	1683	Cytochrome c oxidase subunit
21.0257	20.768	20.5887	22.2593	21.3195	21.543	20.7941	21.7073				-1			5	5	5	13.7	13.7	13.7	81.129	0	10.637	8656900	35	12	0.162535	0.841132	0.0941251	0.432306	Q5ALW6	Q5ALW6	1685	Glutamine-dependent NAD(+) synthetase
18.5422	18.6354	18.6561	19.0957	20.441	20.1941	18.6112	19.9103				-1			8	8	8	12.2	12.2	12.2	105.82	0	12.55	13012000	53	11	1.14904	0.088562	0.349655	2.44335	Q5ALX3	Q5ALX3	1687	Transcription elongation factor SPT5
19.5935	19.3925	19.6783	19.8063	20.4814	20.2567	19.5548	20.1815				-1			9	9	9	64.9	64.9	64.9	20.877	0	157.83	93565000	11	75	2.26435	0.0126944	-0.37633	-5.46824	Q5ALX8	Q5ALX8	1688	Adenine phosphoribosyltransferase
19.0353	19.1661	19.3143	20.2699	19.2479	19.0806	19.1719	19.5328				-1			7	7	7	43.4	43.4	43.4	29.785	0	12.863	12849000	18	6	1.26764	0.0701062	-1.12083	-2.70175	Q5AM80	Q5AM80	1690	Enolase-phosphatase E1
21.9124	22.0348	21.8966	21.6843	21.1938	20.9946	21.9479	21.2909				-1			30	30	30	32.9	32.9	32.9	169.39	0	58.669	61683000	84	65	1.53791	0.0486282	0.185992	3.33465	Q5AME2	Q5AME2	1691	Pentafunctional AROM polypeptide
21.8695	22.0061	21.8942	21.5181	22.4041	22.2102	21.9232	22.0441				-1			26	26	26	42.4	42.4	42.4	99.815	0	146.76	105850000	45	123	0.903462	0.160322	0.266026	1.9364	Q5AML1	Q5AML1	1692	Eukaryotic translation initiation factor 3 subunit C
19.4013	19.4923	19.5764	19.2094	19.4487	18.9499	19.49	19.2027				-1			7	7	7	47.4	47.4	47.4	29.141	0	38.01	36601000	14	27	0.459954	0.478853	-0.254834	-1.0653	Q5AML3	Q5AML3	1693	Oxidoreductase
19.3467	19.221	19.1196	19.1796	19.3259	19.353	19.2291	19.2862				-1			3	3	3	23.8	23.8	23.8	14.654	0	57.176	7280300	12	5	1.09136	0.100432	-2.2132	-2.32121	Q5AMM1	Q5AMM1	1694	Transcription initiation factor IIA subunit 2
21.3061	21.4219	21.295	21.5669	21.3292	21.2696	21.341	21.3886				-1			12	12	12	68	68	68	29.034	0	135.91	67543000	14	62	0.957838	0.141654	-0.181438	-2.04596	Q5AMN0	Q5AMN0	1696	Proliferating cell nuclear antigen
20.6183	20.2474	17.7962	20.8579	20.3187	19.8793	19.5539	20.352				-1			19	19	19	82.5	82.5	82.5	34.728	0	323.31	1126000000	18	322	1.39113	0.0577051	-1.04062	-2.98266	Q5AMP4	Q5AMP4	1697	Malate dehydrogenase
19.9151	19.5988	19.5067	19.4334	19.3614	19.334	19.6736	19.3763				-1			3	3	3	6.5	6.5	6.5	65.321	0	6.3813	5041200	20	9	4.1973	0	-1.94151	-17.438	Q5AMP8	Q5AMP8	1698	Phosphate transporter
18.9009	18.915	19.1758	19.0667	19.4065	19.7194	18.9972	19.3976				-1			2	2	2	15.1	15.1	15.1	25.986	0	4.3163	4311300	12	6	0.755747	0.223412	0.542432	1.64415	Q5AMQ2	Q5AMQ2	1700	Clathrin light chain
23.5226	23.0897	22.9803	22.8543	22.4909	23.0798	23.1976	22.8083				-1			19	19	19	39.7	39.7	39.7	71.43	0	55.993	61934000	38	41	0.893034	0.164606	-0.464284	-1.91553	Q5AMQ5	Q5AMQ5	1701	Carnitine O-acetyltransferase
19.9974	19.9538	19.9459	20.0869	19.9458	19.9993	19.9657	20.0107				-1			4	4	4	22.9	22.9	22.9	41.607	0	8.1924	7094500	16	11	0.0289963	0.979147	-0.00750923	-0.0862486	Q5AMR0	Q5AMR0	1702	Hgh1p
22.9815	22.7644	22.9177	21.878	22.5464	21.7842	22.8878	22.0695				-1			11	11	11	66.9	66.9	66.9	33.669	0	148.89	83900000	13	42	1.6465	0.0423066	-1.40041	-3.60941	Q5AMT2	Q5AMT2	1703	Glucan 1,3-beta-glucosidase BGL2
18.8851	19.1898	19.3425	18.7276	19.3152	19.0923	19.1391	19.045				-1			14	14	14	41.8	41.8	41.8	53.483	0	107.17	84637000	22	65	2.57467	0.00652	0.359587	6.64483	Q5AMT7	Q5AMT7	1704	Bfr1p
19.2231	19.3277	19.2425	18.7144	19.183	18.8469	19.2644	18.9148				-1			21	21	1	65.6	65.6	4.6	28.498	0	323.31	570840000	15	231	1.17623	0.083855	0.471726	2.50169	Q5ANA1	Q5ANA1	1706	60S ribosomal protein L8
18.8834	19.3151	17.9388	19.8719	19.9543	19.6735	18.7124	19.8332				-1			13	13	4	15.5	15.5	6.3	169.98	0	20.895	23929000	65	25	0.519792	0.402928	-0.204306	-1.1835	Q5ANA3	Q5ANA3	1707	Pleiotropic ABC efflux transporter of multiple drugs CDR1
21.2729	21.2039	21.1444	20.6898	21.1383	20.995	21.2071	20.941				-1			7	7	7	30.1	30.1	30.1	49.198	0	24.32	33613000	18	25	0.682501	0.261472	-0.243404	-1.5011	Q5ANA8	Q5ANA8	1708	Metacaspase-1
20.7051	20.887	20.7783	21.4909	20.9408	20.7031	20.7901	21.045				-1			3	3	3	11.8	11.8	11.8	51.672	0	6.7587	7959700	12	5	0.0478217	0.957611	-0.116396	-0.139587	Q5ANB5	Q5ANB5	1710	Uncharacterized protein
17.0266	20.0501	17.6236	20.1241	20.8995	20.3162	18.2334	20.4466				-1			9	9	9	45.9	45.9	45.9	34.107	0	26.683	43291000	16	32	0.954207	0.143085	0.166354	2.0386	Q5AND0	Q5AND0	1711	Prohibitin
20.5833	20.7007	20.7416	20.9471	20.9148	20.708	20.6752	20.8567				-1			12	12	12	69.5	69.5	69.5	22.962	0	153.67	119960000	12	66	1.19583	0.0814292	-0.651562	-2.54407	Q5AND4	Q5AND4	1712	Rdi1p
23.9005	23.9071	23.8479	25.6224	24.567	24.5878	23.8851	24.9258				-1			12	12	7	85.1	85.1	48.6	20.573	0	216.82	185000000	11	87	1.81825	0.0303363	-0.574357	-4.07209	Q5AND9	Q5AND9	1714	Arf family GTPase
19.2494	19.2159	19.2541	19.0638	18.9888	18.0394	19.2398	18.6974				-1			3	3	3	25.3	25.3	25.3	27.303	0	22.992	13725000	11	9	1.05303	0.107832	-0.975571	-2.24119	Q5ANE2	Q5ANE2	1715	Uncharacterized protein
20.7188	20.7046	20.5398	21.5892	20.9021	20.8649	20.6544	21.1187				-1			2	2	2	18.8	18.8	18.8	18.123	0	5.3979	3247300	5	7	0.0718325	0.933869	-0.0878194	-0.205037	Q5ANE3	Q5ANE3	1716	Non-classical export protein 102
19.1835	19.1488	19.2945	19.1238	19.3653	19.1602	19.2089	19.2164				-1			3	3	3	48.6	48.6	48.6	11.177	0	182.27	52263000	2	19	0.171819	0.83098	0.153763	0.454173	Q5ANH5	Q5ANH5	1720	Ribosomal protein P2B
24.2593	24.074	23.951	23.3298	23.6351	23.9042	24.0947	23.623				-1			3	3	3	5.2	5.2	5.2	121.7	0.0031114	3.605	3434500	52	6	0.130234	0.878174	-0.246612	-0.354431	Q5ANI8	Q5ANI8	1721	RNA-binding ribosome biosynthesis protein
19.5311	19.7287	19.3047	19.9409	19.7167	19.5199	19.5215	19.7258				-1			5	5	5	73	73	73	13.601	0	114.35	59417000	7	40	0.340945	0.6343	0.475039	0.824277	Q5ANL6	Q5ANL6	1723	13 kDa ribonucleoprotein-associated protein
20.2207	20.3109	20.5046	20.8664	20.4573	20.4426	20.3454	20.5888				-1			4	4	4	31	31	31	29.115	0	8.3088	5655700	11	9	0.84201	0.181807	-0.541538	-1.814	Q5ANN9	Q5ANN9	1725	Kre9p
18.8879	18.9487	19.1721	17.5432	19.4597	20.3551	19.0029	19.1193				-1			10	10	10	70.8	70.8	70.8	19.51	0	323.31	209930000	10	105	2.22997	0.0159211	0.356888	5.34918	Q5ANP2	Q5ANP2	1726	Nascent polypeptide-associated complex subunit alpha
20.6495	20.5722	20.5316	20.5257	20.4519	20.2765	20.5844	20.4181				-1			13	13	13	48.2	48.2	48.2	31.962	0	73.803	80438000	15	65	0.0101204	0.989891	-0.00424004	-0.0307177	Q5ANP6	Q5ANP6	1727	Sbp1p
21.7203	21.7062	21.5496	22.8022	22.1435	21.985	21.6587	22.3103				-1			10	10	10	61.6	61.6	61.6	24.274	0	213.47	92048000	18	59	0.407335	0.550208	0.24125	0.959953	Q5AP65	Q5AP65	1728	Protein FMP52, mitochondrial
19.8467	19.7327	19.5526	21.2791	19.858	20.9217	19.7107	20.6862				-1			19	19	19	84	84	84	32.52	0	323.31	281170000	17	168	3.50379	0	-0.701406	-11.6198	Q5AP79	Q5AP79	1731	Mir1p
18.4289	18.7537	18.7683	19.5347	18.5338	18.1458	18.6503	18.7381				-1			4	4	4	9.6	9.6	9.6	70.738	0	19.329	8623000	24	13	0.536718	0.385219	0.254255	1.21672	Q5APB5	Q5APB5	1733	Uncharacterized protein
22.9979	23.0883	23.1662	22.3149	23.0086	23.4676	23.0842	22.9304				-1			4	4	4	3.4	3.4	3.4	159.21	0	7.2416	3224500	74	9	0.0217147	0.98019	0.0154705	0.0650848	Q5APB7	Q5APB7	1734	SKI complex subunit tetratricopeptide repeat protein
18.39	18.5763	16.6426	17.4867	18.2995	18.5625	17.8696	18.1162				-1			2	2	2	24.9	24.9	24.9	18.8	0	27.255	10199000	4	8	0.210571	0.794475	0.0477339	0.543298	Q5APC0	Q5APC0	1736	Golgi apparatus membrane protein TVP18
22.3488	22.3335	22.6466	20.8338	22.5561	22.514	22.443	21.968				-1			37	37	37	77.1	77.1	77.1	62.528	0	323.31	451900000	37	248	1.38287	0.0584934	-1.50963	-2.96345	Q5APD2	Q5APD2	1737	Malate synthase
18.6183	18.6398	18.3852	19.6054	18.613	19.0494	18.5478	19.0893				-1			10	10	10	26.7	26.7	26.7	58.776	0	51.621	49068000	27	38	1.21239	0.0801681	0.328623	2.5801	Q5APD4	Q5APD4	1738	Sphingolipid C9-methyltransferase
21.6942	21.4392	21.3572	21.6881	21.3999	21.4153	21.4969	21.5011				-1			3	3	3	7.8	7.8	7.8	51.332	0	4.6486	6485000	24	6	1.50176	0.0517415	1.13778	3.24599	Q5APE9	Q5APE9	1740	Uncharacterized protein
22.6742	22.6488	22.6518	22.8858	22.3392	22.0261	22.6583	22.417				-1			5	5	5	21.2	21.2	21.2	51.689	0	11.775	11473000	28	11	0.317819	0.662744	0.288412	0.776068	Q5APF0	Q5APF0	1741	Ribosome biogenesis protein YTM1
19.5534	19.3526	19.4601	19.5506	19.1976	18.8552	19.4554	19.2011				-1			25	25	25	69.4	69.4	69.4	58.812	0	141.7	138260000	31	124	0.763632	0.220468	-0.11186	-1.6596	Q5APF2	Q5APF2	1742	GMP synthase [glutamine-hydrolyzing]
18.3779	18.3263	18.657	18.196	18.8657	18.2531	18.4538	18.4383				-1			3	3	3	6.3	6.3	6.3	107.76	0.0012928	3.9189	7657100	40	4	0.291673	0.69664	0.63939	0.720836	Q5APG7	Q5APG7	1744	Protein EFR3
20.3654	20.5471	20.6421	20.4079	20.5231	20.4804	20.5182	20.4705				-1			9	9	9	51.5	51.5	51.5	18.637	0	185.87	145020000	12	78	2.54514	0.00725234	0.542517	6.5244	Q5APK5	Q5APK5	1745	Cytochrome c oxidase subunit Va
21.8302	21.6729	21.7169	24.2623	22.691	22.7955	21.74	23.2496				-1			3	3	3	11.7	11.7	11.7	63.126	0	5.9743	4617400	33	4	0.284955	0.707878	0.160255	0.706506	Q5APT8	Q5APT8	1746	ATP-dependent RNA helicase DBP3
21.6101	21.4593	21.488	21.1118	21.4238	21.036	21.5192	21.1905				-1			2	2	2	14.8	14.8	14.8	20	0	6.0128	7028700	11	7	0.0592003	0.945839	0.0562986	0.170941	Q5AQ12	Q5AQ12	1747	Cap-associated protein CAF20
19.8191	19.5363	19.1026	18.6669	18.5916	17.7862	19.486	18.3482				-1			21	21	21	37.2	37.2	37.2	102.06	0	137.69	68432000	37	86	0.885352	0.166418	0.118447	1.90018	Q5AQ76	Q5AQ76	1749	Protein transport protein SEC24
19.6522	19.8798	19.8045	18.8441	20.1096	19.5176	19.7788	19.4904				-1			15	15	15	45.9	45.9	45.9	48.425	0	38.557	55630000	25	55	3.25802	0	1.12539	10.0462	Q874I4	Q874I4	1750	Dihydroorotate dehydrogenase (quinone), mitochondrial
21.2155	21.2947	21.3031	21.3616	21.4983	21.289	21.2711	21.383				-1			34	34	32	64.1	64.1	64.1	73.889	0	323.31	327460000	35	226	1.51884	0.0509718	-0.477758	-3.28773	Q8NJN3	Q8NJN3	1751	Acetyl-coenzyme A synthetase 2
19.9788	20.0841	20.3458	17.7366	20.3498	20.4042	20.1362	19.4968				-1			6	6	6	14	14	14	58.563	0	11.02	10908000	29	12	0.0723537	0.933267	-0.0639083	-0.206429	Q8X1E6	Q8X1E6	1752	Hsp90 co-chaperone Cdc37
18.4755	18.6265	18.5478	17.9539	18.6863	18.5289	18.5499	18.3897				-1			4	4	4	14.9	14.9	14.9	55.298	0	10.956	11248000	25	16	0.659195	0.279439	0.455529	1.4557	Q92206	Q92206	1753	Squalene epoxidase ERG1
20.347	19.7088	19.663	20.3035	19.7811	19.4653	19.9063	19.85				-1			4	4	4	14.3	14.3	14.3	42.946	0	10.96	15869000	18	11	0.0973567	0.913001	0.0313028	0.27187	Q92207	Q92207	1754	Mitogen-activated protein kinase HOG1
20.8575	20.8339	20.8485	20.7594	20.8164	20.6087	20.8466	20.7282				-1			4	4	4	18.5	18.5	18.5	39.13	0	8.3461	14819000	15	14	0.551331	0.370594	-0.125556	-1.24534	Q92209	Q92209	1755	Homoserine kinase
22.0872	21.9827	21.8988	22.7306	22.3851	22.2863	21.9896	22.4673				-1			12	12	12	32.6	32.6	32.6	62.413	0	28.397	33833000	28	34	0.336401	0.640837	-0.0881252	-0.81485	Q92210	Q92210	1756	Phosphoribosylaminoimidazole carboxylase
18.9491	19.1634	19.0028	19.7032	18.8676	18.7362	19.0384	19.1024				-1			21	21	21	64.4	64.4	64.4	54.457	0	98.203	108490000	21	83	1.63662	0.0417082	0.67492	3.58388	Q92410	Q92410	1757	Alpha,alpha-trehalose-phosphate synthase [UDP-forming]
19.8025	19.9231	20.1942	19.104	20.0784	19.3708	19.9733	19.5177				-1			28	28	28	47.2	47.2	47.2	91.656	0	143.52	145190000	48	137	0.164763	0.838278	0.0675913	0.437575	Q96UX5	Q96UX5	1758	Heat shock protein 78, mitochondrial
20.444	20.2418	20.3036	20.1297	20.4704	20.2955	20.3298	20.2985				-1			37	37	37	68	68	68	78.524	0	323.31	347020000	46	237	0.466908	0.469765	-0.0580044	-1.07911	Q96VB9	Q96VB9	1759	Heat shock protein homolog SSE1
19.4038	19.6045	19.5028	19.7482	19.6688	19.4707	19.5037	19.6293				-1			4	4	4	21.5	21.5	21.5	39.136	0	8.0571	10221000	11	12	0.500948	0.427996	-0.22893	-1.14642	Q96WL3	Q96WL3	1760	Protein URE2
19.9806	20.0871	20.0807	20.2282	20.2515	19.933	20.0495	20.1376				-1			4	4	4	8.7	8.7	8.7	61.519	0	32.555	16315000	11	13	0.222054	0.781801	-0.114705	-0.569109	Q9B8C9	Q9B8C9	1761	NADH-ubiquinone oxidoreductase chain 5
21.1012	21.1075	20.9897	21.2877	20.9211	20.7869	21.0661	20.9985				-1			7	7	7	44.7	44.7	44.7	29.858	0	114.4	172570000	7	75	2.58695	0.00672165	0.649636	6.69547	Q9B8D8	Q9B8D8	1762	Cytochrome c oxidase subunit 2
22.5097	22.4002	22.3373	22.4998	22.4373	22.4842	22.4158	22.4738				-1			6	6	6	11.1	11.1	11.1	90.237	0	11.311	7423800	44	14	1.46587	0.0537857	0.190342	3.15925	Q9C0L9	Q9C0L9	1763	Protein SEY1
19.4106	19.3378	19.3141	19.9767	19.4159	19.3566	19.3542	19.5831				-1			11	11	11	35.1	35.1	35.1	50.305	0	76.466	48831000	26	45	0.0272053	0.980516	0.00905228	0.081072	Q9HEW1	Q9HEW1	1764	cAMP-dependent protein kinase regulatory subunit
20.247	20.2824	20.2814	20.5355	20.6329	19.9865	20.2703	20.385				-1			4	4	4	44.3	44.3	44.3	10.996	0	323.31	179820000	4	61	0.247841	0.748552	0.282045	0.6262	Q9HFQ7	Q9HFQ7	1765	60S acidic ribosomal protein P1-A
18.6637	18.8171	18.7825	18.565	18.6301	18.4971	18.7544	18.5641				-1			20	20	20	61	61	61	52.99	0	323.31	177850000	28	119	0.128824	0.87772	-0.0395635	-0.350963	Q9HGT6	Q9HGT6	1766	Serine--tRNA ligase, cytoplasmic
21.0436	21.0389	20.9668	21.2042	20.9895	20.8284	21.0164	21.0074				-1			9	9	9	19.6	19.6	19.6	52.519	0	26.254	31967000	17	40	0.553493	0.368716	0.225709	1.24957	Q9P8E3	Q9P8E3	1767	Protein transport protein SEC61 subunit alpha
23.9426	24.2647	24.1777	22.9711	24.2044	24.3634	24.1283	23.8463				-1			20	20	20	85.5	85.5	85.5	26.611	0	323.31	1379500000	14	309	1.80165	0.0311552	0.398483	4.02576	Q9P940	Q9P940	1768	Triosephosphate isomerase
21.8594	21.8787	21.8267	22.1173	21.7691	21.7971	21.8549	21.8945				-1			13	13	13	56	56	56	24.238	0	244.47	85538000	13	68	0.0161789	0.982075	-0.00564321	-0.0487813	Q9P975	Q9P975	1769	Eukaryotic translation initiation factor 4E
20.2243	20.1472	20.1293	19.8968	20.2698	19.6571	20.1669	19.9412				-1			31	31	31	87.7	87.7	87.7	39.215	0	323.31	3502000000	20	793	3.01158	0.00158621	0.639345	8.67046	Q9URB4	Q9URB4	1770	Fructose-bisphosphate aldolase
22.006	21.9169	21.8141	21.7471	21.9084	22.0984	21.9123	21.918				-1			17	17	17	74.2	74.2	74.2	24.378	0	236.78	333650000	10	164	1.62515	0.0418516	0.552983	3.55437	Q9UVJ4	Q9UVJ4	1771	60S ribosomal protein L10a
23.0164	22.9724	22.8668	23.4175	22.8752	22.9558	22.9519	23.0829				-1			6	6	6	47.8	47.8	47.8	10.509	0	32.851	116350000	3	31	0.305361	0.677083	-0.130983	-0.749853	Q9UVL1	Q9UVL1	1772	Non-histone chromosomal protein 6
20.4184	20.4245	20.4512	21.0584	20.6525	20.5102	20.4314	20.7403				-1			10	10	10	27.7	27.7	27.7	49.54	0	23.188	32031000	21	27	0.873992	0.172468	-0.308964	-1.87753	Q9UW25	Q9UW25	1773	Oxysterol-binding protein-like protein OBPa
20.2414	19.606	19.7445	18.0698	19.4759	19.5262	19.864	19.0239				-1			9	9	9	25.8	25.8	25.8	58.858	0	20.712	19510000	27	25	0.749386	0.225232	0.84004	1.63169	Q9Y872	Q9Y872	1775	Sulfate adenylyltransferase

## Sheet: Table S2C-313 Significant Prot 
LFQ intensity Liq_01	LFQ intensity Liq_02	LFQ intensity Liq_03	LFQ intensity Sol_01	LFQ intensity Sol_02	LFQ intensity Sol_03	Only identified by site	Reverse	Potential contaminant	Taxonomy IDs	Student's T-test Significant Suspension Culture_Agar plate	Student's T-test significant	GOBP name	GOMF name	GOCC name	KEGG name	Peptides	Razor + unique peptides	Unique peptides	Sequence coverage [%]	Unique + razor sequence coverage [%]	Unique sequence coverage [%]	Mol. weight [kDa]	Q-value	Score	Intensity	iBAQ peptides	MS/MS count	-Log Student's T-test p-value Suspension Culture_Agar plate	Student's T-test q-value Suspension Culture_Agar plate	Student's T-test Difference Suspension Culture_Agar plate	Student's T-test Test statistic Suspension Culture_Agar plate	Protein IDs	Majority protein IDs	id	Fasta headers
26.5287	26.5766	26.5882	25.502	25.5625	25.5697				-1	+	Suspension Culture_Agar plate	alcohol catabolic process;alcohol metabolic process;carbohydrate catabolic process;carbohydrate metabolic process;catabolic process;cellular carbohydrate catabolic process;cellular carbohydrate metabolic process;cellular metabolic process;cellular process;generation of precursor metabolites and energy;glucose catabolic process;glucose metabolic process;glycolysis;hexose catabolic process;hexose m…	catalytic activity;intramolecular transferase activity;intramolecular transferase activity, phosphotransferases;isomerase activity;phosphoglycerate mutase activity	cell part;cell surface;cell wall;cytoplasm;external encapsulating structure;fungal-type cell wall;hyphal cell wall;intracellular part	Glycolysis / Gluconeogenesis;Methane metabolism	22	22	22	85.9	85.9	85.9	27.454	0	323.31	1785000000	14	313	5.45976	0	1.01977	36.2181	P82612	P82612	973	Phosphoglycerate mutase
21.9762	21.514	21.6581	17.4382	17.6746	17.6196				-1	+	Suspension Culture_Agar plate		catalytic activity;oxidoreductase activity			11	11	11	62.2	62.2	62.2	37.504	0	54.274	33909000	22	31	4.94199	0	4.13865	26.8556	Q5AEE8	Q5AEE8	1536	NAD(P)-binding protein
19.9239	19.7716	19.8983	18.7906	18.8155	18.741				-1	+	Suspension Culture_Agar plate	establishment of localization;transport		cell part;integral to membrane;intrinsic to membrane;membrane part		6	6	6	25.1	25.1	25.1	36.236	0	12.816	10966000	16	12	4.5042	0	1.0822	20.8414	Q59YD1	Q59YD1	1225	Cu/Pi carrier
23.7752	23.9558	23.8251	22.6234	22.6381	22.504				-1	+	Suspension Culture_Agar plate					21	21	21	78.6	78.6	78.6	38.771	0	323.31	545370000	20	264	4.292	0	1.2635	18.4255	A0A1D8PUB4	A0A1D8PUB4	883	L-iditol 2-dehydrogenase
21.0952	20.992	20.8238	19.0198	19.2217	19.2287				-1	+	Suspension Culture_Agar plate					13	13	13	18.8	18.8	18.8	111.87	0	69.681	40536000	41	49	4.18707	0	1.81364	17.3346	A0A1D8PHH2	A0A1D8PHH2	281	Png2p
21.1434	21.0605	21.0509	19.9268	19.7963	20.0441				-1	+	Suspension Culture_Agar plate					11	11	9	42.3	42.3	35.9	46.088	0	32.226	32427000	23	31	3.94213	0	1.16253	15.0277	A0A1D8PPK1	A0A1D8PPK1	608	Ebp1p
20.7275	20.7751	20.7323	20.2869	20.3612	20.3629				-1	+	Suspension Culture_Agar plate	biological regulation;cation transport;cellular metabolic process;cellular process;cellular response to chemical stimulus;cellular response to oxidative stress;cellular response to oxygen radical;cellular response to reactive oxygen species;cellular response to stimulus;cellular response to stress;cellular response to superoxide;establishment of localization;ion transport;metabolic process;metal …	antioxidant activity;binding;catalytic activity;cation binding;copper chaperone activity;copper ion binding;ion binding;metal ion binding;metallochaperone activity;oxidoreductase activity;oxidoreductase activity, acting on superoxide radicals as acceptor;superoxide dismutase activity;superoxide dismutase copper chaperone activity;transition metal ion binding;zinc ion binding	cell part;cytoplasm;intracellular part		6	6	6	42.3	42.3	42.3	26.559	0	20.098	24881000	14	23	3.8138	0	0.407942	13.9412	Q59WC0	Q59WC0	1184	Superoxide dismutase 1 copper chaperone
21.7683	21.8921	21.7727	21.0812	21.178	21.0876				-1	+	Suspension Culture_Agar plate					5	5	5	34	34	34	29.783	0	36.789	54486000	12	44	3.76945	0	0.695457	13.5837	A0A1D8PT03	A0A1D8PT03	808	Flavodoxin-like fold family protein
19.6601	19.7229	19.7061	18.7712	18.9164	18.6905				-1	+	Suspension Culture_Agar plate					4	4	4	18.4	18.4	18.4	47.326	0	9.4481	9410800	17	19	3.7139	0	0.90366	13.1484	A0A1D8PHU1	A0A1D8PHU1	294	cAMP-dependent protein kinase catalytic subunit
19.0599	19.0881	19.0603	18.724	18.7142	18.7936				-1	+	Suspension Culture_Agar plate					4	4	4	8	8	8	68.481	0	7.1721	6874600	27	10	3.58562	0	0.325517	12.1937	A0A1D8PHY1	A0A1D8PHY1	302	Meiotic recombination directing protein
20.257	20.3002	20.3925	19.5738	19.6747	19.7065				-1	+	Suspension Culture_Agar plate					5	5	5	23.4	23.4	23.4	44.436	0	12.9	13234000	20	14	3.52405	0	0.664873	11.7595	A0A1D8PC56	A0A1D8PC56	1	Ubiquitin-like domain-containing protein
20.6965	20.6349	20.568	19.7166	19.9264	19.821				-1	+	Suspension Culture_Agar plate					10	10	10	25	25	25	75.976	0	25.142	21256000	25	27	3.47603	0	0.811817	11.4311	A0A1D8PCG4	A0A1D8PCG4	15	Glycogenin glucosyltransferase
22.1696	22.1037	22.1025	21.7676	21.7039	21.6547				-1	+	Suspension Culture_Agar plate					3	3	3	23.7	23.7	23.7	19.333	0	301.3	57752000	5	26	3.34031	0	0.416538	10.5492	A0A1D8PI76	A0A1D8PI76	316	Protein YOP1
19.0007	19.0187	19.1043	18.471	18.6015	18.4949				-1	+	Suspension Culture_Agar plate	alcohol metabolic process;amine biosynthetic process;amine metabolic process;biosynthetic process;cell communication;cellular amine metabolic process;cellular biogenic amine biosynthetic process;cellular biogenic amine metabolic process;cellular biosynthetic process;cellular lipid metabolic process;cellular metabolic process;cellular nitrogen compound biosynthetic process;cellular nitrogen compou…	carbon-carbon lyase activity;carboxy-lyase activity;catalytic activity;lyase activity;phosphatidylserine decarboxylase activity		Glycerophospholipid metabolism	5	5	5	12.5	12.5	12.5	67.505	0	8.0005	5576100	34	8	3.27008	0	0.518764	10.1186	Q5ABC5	Q5ABC5	1476	Phosphatidylserine decarboxylase proenzyme 1, mitochondrial
20.9026	20.9769	20.8294	19.7471	19.9703	19.6153				-1	+	Suspension Culture_Agar plate	biosynthetic process;cellular aromatic compound metabolic process;cellular biosynthetic process;cellular metabolic process;cellular nitrogen compound biosynthetic process;cellular nitrogen compound metabolic process;cellular process;'de novo' pyrimidine base biosynthetic process;'de novo' UMP biosynthetic process;heterocycle biosynthetic process;heterocycle metabolic process;metabolic process;nit…	catalytic activity;dihydroorotate dehydrogenase activity;oxidoreductase activity;oxidoreductase activity, acting on the CH-CH group of donors;oxidoreductase activity, acting on the CH-CH group of donors, quinone or related compound as acceptor	cell part;cytoplasmic part;integral to membrane;intracellular organelle part;intracellular part;intrinsic to membrane;intrinsic to mitochondrial inner membrane;intrinsic to organelle membrane;membrane part;mitochondrial membrane part;mitochondrial part;organelle part	Pyrimidine metabolism	15	15	15	45.9	45.9	45.9	48.425	0	38.557	55630000	25	55	3.25802	0	1.12539	10.0462	Q874I4	Q874I4	1750	Dihydroorotate dehydrogenase (quinone), mitochondrial
22.067	21.8603	21.7774	21.0246	20.867	20.8961				-1	+	Suspension Culture_Agar plate					31	31	31	50.1	50.1	50.1	91.561	0	150	213620000	41	154	3.22346	0	0.972325	9.84179	A0A1D8PTW2	A0A1D8PTW2	847	SAP domain-containing protein
21.0682	21.0622	21.1783	20.3365	20.536	20.4279				-1	+	Suspension Culture_Agar plate	biological regulation;biosynthetic process;cellular biosynthetic process;cellular macromolecule biosynthetic process;cellular macromolecule metabolic process;cellular metabolic process;cellular nitrogen compound metabolic process;cellular process;macromolecule biosynthetic process;macromolecule metabolic process;metabolic process;nitrogen compound metabolic process;nucleic acid metabolic process;…		cell part;intracellular membrane-bounded organelle;intracellular organelle;intracellular part;membrane-bounded organelle;nucleus;organelle		7	7	7	22.1	22.1	22.1	48.23	0	77.018	27190000	22	31	3.20114	0	0.669454	9.71184	Q5A0J9	Q5A0J9	1264	Enhancer of translation termination 1
20.7948	20.7923	20.6409	20.1608	20.0308	19.9944				-1	+	Suspension Culture_Agar plate					20	20	20	32.6	32.6	32.6	112.32	0	76.419	61018000	47	68	3.16332	0	0.680703	9.49523	A0A1D8PIS4	A0A1D8PIS4	337	Trehalose 6-phosphate synthase/phosphatase complex subunit
21.0464	20.9928	20.9363	20.5262	20.6323	20.5374				-1	+	Suspension Culture_Agar plate	cellular component disassembly;cellular component disassembly at cellular level;cellular component organization;cellular component organization at cellular level;cellular component organization or biogenesis;cellular component organization or biogenesis at cellular level;cellular macromolecular complex disassembly;cellular macromolecular complex subunit organization;cellular process;cellular prot…	binding;catalytic activity;GTP binding;GTPase activity;guanyl nucleotide binding;guanyl ribonucleotide binding;hydrolase activity;hydrolase activity, acting on acid anhydrides;hydrolase activity, acting on acid anhydrides, in phosphorus-containing anhydrides;nucleic acid binding;nucleoside-triphosphatase activity;nucleotide binding;purine nucleotide binding;purine ribonucleoside triphosphate bind…	cell part;cytoplasmic part;cytosolic part;cytosolic ribosome;intracellular non-membrane-bounded organelle;intracellular organelle;intracellular part;macromolecular complex;non-membrane-bounded organelle;organelle;ribonucleoprotein complex;ribosome	mRNA surveillance pathway	13	13	13	26.2	26.2	26.2	79.975	0	44.166	34735000	36	37	3.11349	0	0.426529	9.21672	Q59YE8	Q59YE8	1227	Eukaryotic peptide chain release factor GTP-binding subunit
27.1109	27.2619	27.1076	26.0518	26.3559	26.247				-1	+	Suspension Culture_Agar plate					28	28	24	72	72	62	36.909	0	323.31	4683400000	21	908	3.1082	0	0.941895	9.18757	A0A1D8PP43	A0A1D8PP43	586	Adh1p
25.174	25.3248	25.1939	23.6583	24.1009	24.0161				-1	+	Suspension Culture_Agar plate	alcohol catabolic process;alcohol metabolic process;biological regulation;carbohydrate catabolic process;carbohydrate metabolic process;catabolic process;cell communication;cellular carbohydrate catabolic process;cellular carbohydrate metabolic process;cellular metabolic process;cellular process;cellular response to external stimulus;cellular response to extracellular stimulus;cellular response t…	adenyl nucleotide binding;adenyl ribonucleotide binding;alkali metal ion binding;ATP binding;binding;catalytic activity;cation binding;ion binding;kinase activity;magnesium ion binding;metal ion binding;nucleotide binding;phosphotransferase activity, alcohol group as acceptor;potassium ion binding;purine nucleotide binding;purine ribonucleoside triphosphate binding;purine ribonucleotide binding;p…	cell part;cell surface;cell wall;cytoplasm;external encapsulating structure;fungal-type cell wall;hyphal cell wall;intracellular part;membrane;plasma membrane;yeast-form cell wall	Carbon fixation in photosynthetic organisms;Glycolysis / Gluconeogenesis;Purine metabolism;Pyruvate metabolism;Type II diabetes mellitus	37	37	37	81.7	81.7	81.7	55.444	0	323.31	1942500000	29	703	3.09043	0	1.30582	9.09042	P46614	P46614	964	Pyruvate kinase
21.3095	21.1692	20.9531	19.5387	19.8716	19.8838				-1	+	Suspension Culture_Agar plate		substrate-specific transmembrane transporter activity;substrate-specific transporter activity;transmembrane transporter activity;transporter activity	cell part;integral to membrane;intrinsic to membrane;membrane part		6	6	6	12.4	12.4	12.4	65.89	0	14.248	28528000	19	17	3.0724	0	1.37923	8.99276	Q5AK39	Q5AK39	1643	Maltose permease
21.6089	21.4508	21.1123	19.5041	19.5159	18.9676				-1	+	Suspension Culture_Agar plate					10	9	9	30.7	28.7	28.7	45.734	0	29.849	30227000	20	25	3.04737	0.00167273	2.06149	8.85878	A0A1D8PI17	A0A1D8PI17	308	Rnr22p
21.6269	21.767	21.6982	19.7092	20.3432	20.0842				-1	+	Suspension Culture_Agar plate	biosynthetic process;carboxylic acid biosynthetic process;carboxylic acid metabolic process;cellular biosynthetic process;cellular ketone metabolic process;cellular lipid metabolic process;cellular metabolic process;cellular process;fatty acid biosynthetic process;fatty acid metabolic process;lipid biosynthetic process;lipid metabolic process;membrane lipid metabolic process;metabolic process;mon…	binding;catalytic activity;cation binding;fatty acid alpha-hydroxylase activity;heme binding;ion binding;iron ion binding;metal ion binding;oxidoreductase activity;tetrapyrrole binding;transition metal ion binding	cell part;cytoplasmic part;endoplasmic reticulum;intracellular membrane-bounded organelle;intracellular organelle;intracellular part;membrane;membrane-bounded organelle;organelle		7	7	7	25.1	25.1	25.1	44.426	0	98.499	32812000	11	26	3.02988	0.00164286	1.65184	8.76628	Q5A668	Q5A668	1368	Ceramide very long chain fatty acid hydroxylase
23.0543	23.0597	23.0133	22.8942	22.8511	22.8542				-1	+	Suspension Culture_Agar plate					9	9	9	51.6	51.6	51.6	23.207	0	150.77	128720000	8	76	3.02163	0.00161404	0.175932	8.72297	A0A1D8PJX3	A0A1D8PJX3	388	Cytochrome b-c1 complex subunit Rieske, mitochondrial
26.2765	26.3948	26.3572	25.8074	25.5841	25.719				-1	+	Suspension Culture_Agar plate	alcohol catabolic process;alcohol metabolic process;biological regulation;carbohydrate catabolic process;carbohydrate metabolic process;catabolic process;cellular carbohydrate catabolic process;cellular carbohydrate metabolic process;cellular metabolic process;cellular process;generation of precursor metabolites and energy;glucose catabolic process;glucose metabolic process;glycolysis;hexose cata…	aldehyde-lyase activity;binding;carbon-carbon lyase activity;catalytic activity;cation binding;fructose-bisphosphate aldolase activity;ion binding;lyase activity;metal ion binding;transition metal ion binding;zinc ion binding	cell part;cell surface;cell wall;cytoplasm;external encapsulating structure;fungal-type cell wall;hyphal cell wall;intracellular part;membrane;plasma membrane	Carbon fixation in photosynthetic organisms;Fructose and mannose metabolism;Glycolysis / Gluconeogenesis;Methane metabolism;Pentose phosphate pathway	31	31	31	87.7	87.7	87.7	39.215	0	323.31	3502000000	20	793	3.01158	0.00158621	0.639345	8.67046	Q9URB4	Q9URB4	1770	Fructose-bisphosphate aldolase
20.8946	20.8001	20.798	20.0777	20.2276	19.9478				-1	+	Suspension Culture_Agar plate	cellular process;cellular response to chemical stimulus;cellular response to drug;cellular response to stimulus;response to chemical stimulus;response to drug;response to stimulus	aminopeptidase activity;binding;catalytic activity;cation binding;exopeptidase activity;hydrolase activity;ion binding;metal ion binding;metallopeptidase activity;peptidase activity;peptidase activity, acting on L-amino acid peptides;transition metal ion binding;zinc ion binding			11	11	11	34.3	34.3	34.3	55.108	0	30.891	32215000	26	33	2.99613	0.00155932	0.746538	8.59026	Q59WG6	Q59WG6	1191	Aspartyl aminopeptidase
20.7903	20.7299	20.7476	19.2334	19.7298	19.5577				-1	+	Suspension Culture_Agar plate					16	16	16	50.7	50.7	50.7	49.577	0	43.157	44384000	30	45	2.98189	0.00354098	1.24894	8.51701	A0A1D8PMH8	A0A1D8PMH8	509	Glutamate dehydrogenase
22.7973	22.4791	22.4303	21.5081	21.5149	21.307				-1	+	Suspension Culture_Agar plate	cellular metabolic process;cellular nitrogen compound metabolic process;cellular process;deoxyribonucleoside diphosphate metabolic process;deoxyribonucleotide metabolic process;metabolic process;nitrogen compound metabolic process;nucleobase-containing compound metabolic process;nucleobase-containing small molecule metabolic process;nucleoside diphosphate metabolic process;nucleoside phosphate me…	catalytic activity;oxidoreductase activity		Glutathione metabolism;p53 signaling pathway;Purine metabolism;Pyrimidine metabolism	15	15	14	48.9	48.9	47	47.436	0	181.28	109430000	23	93	2.96161	0.00348387	1.12556	8.4136	Q5A0L0	Q5A0L0	1265	Ribonucleotide-diphosphate reductase subunit
23.2764	23.2829	23.2382	22.7205	22.8888	22.8524				-1	+	Suspension Culture_Agar plate	biological regulation;biosynthetic process;cellular biosynthetic process;cellular macromolecule biosynthetic process;cellular macromolecule metabolic process;cellular metabolic process;cellular nitrogen compound metabolic process;cellular process;establishment of localization;establishment of protein localization;macromolecule biosynthetic process;macromolecule metabolic process;metabolic process…		cell part;cytoplasm;intracellular membrane-bounded organelle;intracellular organelle;intracellular part;membrane-bounded organelle;nucleus;organelle		7	7	7	68.8	68.8	68.8	17.031	0	323.31	206860000	8	107	2.95979	0.00342857	0.445267	8.40437	Q59TU0	Q59TU0	1151	Nascent polypeptide-associated complex subunit beta
22.8285	22.831	22.7095	21.9589	22.2204	22.0433				-1	+	Suspension Culture_Agar plate	biosynthetic process;carbohydrate biosynthetic process;carbohydrate metabolic process;cellular biosynthetic process;cellular carbohydrate biosynthetic process;cellular carbohydrate metabolic process;cellular glucan metabolic process;cellular macromolecule biosynthetic process;cellular macromolecule metabolic process;cellular metabolic process;cellular polysaccharide biosynthetic process;cellular …	catalytic activity;glucosyltransferase activity;glycogen (starch) synthase activity;transferase activity;transferase activity, transferring glycosyl groups;transferase activity, transferring hexosyl groups;UDP-glucosyltransferase activity;UDP-glycosyltransferase activity		Insulin signaling pathway;Starch and sucrose metabolism	19	19	19	43.6	43.6	43.6	75.579	0	155.4	123620000	29	117	2.92644	0.00327273	0.715433	8.23701	Q5A850	Q5A850	1410	Glycogen [starch] synthase
20.2351	20.6327	20.987	17.0925	17.9687	17.9513				-1	+	Suspension Culture_Agar plate					5	5	5	3.2	3.2	3.2	267.65	0	9.4538	11693000	23	6	2.90878	0.00322388	2.94745	8.1496	P0CU38	P0CU38	930	Agglutinin-like protein 2
20.2014	19.97	19.9669	18.8749	19.1697	19.147				-1	+	Suspension Culture_Agar plate	biosynthetic process;cellular biosynthetic process;cellular metabolic compound salvage;cellular metabolic process;cellular nitrogen compound biosynthetic process;cellular nitrogen compound metabolic process;cellular process;heterocycle biosynthetic process;heterocycle metabolic process;IMP biosynthetic process;IMP metabolic process;IMP salvage;metabolic process;nitrogen compound metabolic process…	AMP deaminase activity;catalytic activity;deaminase activity;hydrolase activity;hydrolase activity, acting on carbon-nitrogen (but not peptide) bonds;hydrolase activity, acting on carbon-nitrogen (but not peptide) bonds, in cyclic amidines		Purine metabolism	5	5	5	7.8	7.8	7.8	90.932	0	12.108	10270000	40	10	2.882	0.00492754	0.982253	8.01871	Q5AHA6	Q5AHA6	1589	AMP deaminase
20.9977	20.7267	20.6706	18.4162	19.0192	19.1242				-1	+	Suspension Culture_Agar plate	anatomical structure development;anatomical structure formation involved in morphogenesis;asexual reproduction;asexual sporulation;asexual sporulation resulting in formation of a cellular spore;biosynthetic process;carboxylic acid biosynthetic process;carboxylic acid metabolic process;cell communication;cell development;cell differentiation;cellular biosynthetic process;cellular developmental pro…	binding;catalytic activity;cation binding;CoA desaturase activity;heme binding;ion binding;iron ion binding;metal ion binding;oxidoreductase activity;oxidoreductase activity, acting on paired donors, with incorporation or reduction of molecular oxygen;oxidoreductase activity, acting on paired donors, with oxidation of a pair of donors resulting in the reduction of molecular oxygen to two molecule…	cell part;cytoplasmic part;endoplasmic reticulum;integral to membrane;intracellular membrane-bounded organelle;intracellular organelle;intracellular part;intrinsic to membrane;membrane part;membrane-bounded organelle;organelle	Biosynthesis of unsaturated fatty acids;PPAR signaling pathway	13	13	13	31.3	31.3	31.3	55.323	0	36.558	39330000	25	35	2.88175	0.00485714	1.94515	8.01745	Q5A747	Q5A747	1388	Acyl-CoA desaturase
20.1235	20.1704	20.0727	19.7498	19.6768	19.578				-1	+	Suspension Culture_Agar plate	amine biosynthetic process;amine metabolic process;biosynthetic process;branched chain family amino acid biosynthetic process;branched chain family amino acid metabolic process;carboxylic acid biosynthetic process;carboxylic acid metabolic process;cellular amine metabolic process;cellular amino acid biosynthetic process;cellular amino acid metabolic process;cellular biosynthetic process;cellular …	ammonia-lyase activity;binding;carbon-nitrogen lyase activity;catalytic activity;cofactor binding;L-threonine ammonia-lyase activity;lyase activity;pyridoxal phosphate binding;vitamin B6 binding;vitamin binding	cell part;cytoplasm;intracellular part	Glycine, serine and threonine metabolism;Valine, leucine and isoleucine biosynthesis	10	10	10	31.3	31.3	31.3	63.163	0	24.865	29968000	29	31	2.86532	0.00459459	0.454012	7.9381	Q59P56	Q59P56	1061	Threonine dehydratase
22.4114	22.42	22.2761	21.2462	21.6041	21.5108				-1	+	Suspension Culture_Agar plate	alcohol catabolic process;alcohol metabolic process;carbohydrate catabolic process;carbohydrate metabolic process;carbohydrate phosphorylation;catabolic process;cellular carbohydrate catabolic process;cellular carbohydrate metabolic process;cellular metabolic process;cellular process;fructose 6-phosphate metabolic process;fructose metabolic process;generation of precursor metabolites and energy;g…	6-phosphofructokinase activity;adenyl nucleotide binding;adenyl ribonucleotide binding;ATP binding;binding;carbohydrate kinase activity;catalytic activity;cation binding;ion binding;kinase activity;metal ion binding;nucleotide binding;phosphofructokinase activity;phosphotransferase activity, alcohol group as acceptor;purine nucleotide binding;purine ribonucleoside triphosphate binding;purine ribo…	6-phosphofructokinase complex;cell part;cytoplasmic part;cytosolic part;intracellular part;macromolecular complex;protein complex	Fructose and mannose metabolism;Galactose metabolism;Glycolysis / Gluconeogenesis;Methane metabolism;Pentose phosphate pathway	39	39	38	58.2	58.2	57.2	108.57	0	323.31	337280000	50	239	2.84324	0.00453333	0.915487	7.83256	Q5AK53	Q5AK53	1646	ATP-dependent 6-phosphofructokinase
22.9457	23.0065	22.9986	21.8962	22.2287	22.2401				-1	+	Suspension Culture_Agar plate					15	15	15	56.6	56.6	56.6	37.748	0	289.17	166900000	17	103	2.77954	0.0043038	0.861969	7.53505	A0A1D8PPX6	A0A1D8PPX6	625	NAD(P)-binding protein
21.1917	21.3986	21.253	20.5085	20.7186	20.5049				-1	+	Suspension Culture_Agar plate					4	4	4	39.3	39.3	39.3	19.129	0	78.635	27251000	7	17	2.77668	0.00425	0.70376	7.52193	A0A1D8PRF3	A0A1D8PRF3	711	UPF0303 protein
21.1755	21.135	21.0132	20.333	20.512	20.2071				-1	+	Suspension Culture_Agar plate					12	12	12	23.7	23.7	23.7	75.45	0	44.824	43944000	37	47	2.77095	0.00419753	0.757238	7.4957	A0A1D8PCN0	A0A1D8PCN0	26	Bifunctional UDP-glucose 4-epimerase/aldose 1-epimerase
22.3535	22.3965	22.4172	22.0649	21.8855	21.9255				-1	+	Suspension Culture_Agar plate	alcohol metabolic process;carbohydrate metabolic process;cellular carbohydrate metabolic process;cellular metabolic process;cellular nitrogen compound metabolic process;cellular process;glucose metabolic process;hexose metabolic process;intein-mediated protein splicing;macromolecule metabolic process;metabolic process;monosaccharide metabolic process;nitrogen compound metabolic process;nucleobase…	binding;catalytic activity;cation binding;ion binding;metal ion binding;nucleotidyltransferase activity;transferase activity;transferase activity, transferring phosphorus-containing groups;uridylyltransferase activity;UTP:glucose-1-phosphate uridylyltransferase activity;UTP-monosaccharide-1-phosphate uridylyltransferase activity	cell part;cell wall;external encapsulating structure;extracellular region	Amino sugar and nucleotide sugar metabolism;Galactose metabolism;Pentose and glucuronate interconversions;Starch and sucrose metabolism	24	24	24	57.4	57.4	57.4	55.552	0	323.31	250940000	25	193	2.76794	0.00414634	0.430391	7.48199	Q59KI0	Q59KI0	1001	UTP--glucose-1-phosphate uridylyltransferase
20.5057	20.5671	20.4649	20.251	20.152	20.2115				-1	+	Suspension Culture_Agar plate	amine biosynthetic process;amine metabolic process;biosynthetic process;branched chain family amino acid biosynthetic process;branched chain family amino acid metabolic process;carboxylic acid biosynthetic process;carboxylic acid metabolic process;cellular amine metabolic process;cellular amino acid biosynthetic process;cellular amino acid metabolic process;cellular biosynthetic process;cellular …	carbon-oxygen lyase activity;catalytic activity;dihydroxy-acid dehydratase activity;hydro-lyase activity;lyase activity		Pantothenate and CoA biosynthesis;Valine, leucine and isoleucine biosynthesis	10	10	10	27.3	27.3	27.3	62.864	0	32.464	36121000	27	32	2.76018	0.00404762	0.30777	7.44667	Q5AJY2	Q5AJY2	1637	Dihydroxy-acid dehydratase
22.0044	21.9096	21.7776	21.2594	21.0465	20.971				-1	+	Suspension Culture_Agar plate					30	30	30	68.1	68.1	68.1	64.951	0	323.31	235420000	31	203	2.75338	0.004	0.804888	7.41583	A0A1D8PEI2	A0A1D8PEI2	128	Dihydroxyacetone kinase
21.4193	21.5155	21.3567	20.815	20.8757	21.009				-1	+	Suspension Culture_Agar plate					10	10	10	37.1	37.1	37.1	50.434	0	48.971	68896000	22	55	2.70724	0.00651163	0.53057	7.20962	A0A1D8PQJ8	A0A1D8PQJ8	664	PH domain-containing protein
19.3521	19.2802	19.5175	18.6392	18.8189	18.7778				-1	+	Suspension Culture_Agar plate					6	6	6	13.8	13.8	13.8	79.067	0	10.747	9464100	30	12	2.70092	0.00636364	0.637948	7.18176	A0A1D8PU71	A0A1D8PU71	877	Cytochrome c lysine N-methyltransferase
26.2654	26.4465	26.4121	25.8449	25.5829	25.7132				-1	+	Suspension Culture_Agar plate		binding;carbon-carbon lyase activity;carboxy-lyase activity;catalytic activity;cation binding;coenzyme binding;cofactor binding;ion binding;lyase activity;magnesium ion binding;metal ion binding;pyruvate decarboxylase activity;thiamine pyrophosphate binding;vitamin binding	cell part;cell surface;cell wall;cytoplasm;external encapsulating structure;fungal-type cell wall;hyphal cell wall;intracellular part;membrane;plasma membrane	Glycolysis / Gluconeogenesis	34	34	34	80.1	80.1	80.1	62.44	0	323.31	4651100000	25	1087	2.66979	0.00608696	0.661003	7.04598	P83779	P83779	980	Pyruvate decarboxylase
23.9399	23.7921	23.772	23.1607	23.3711	23.3116				-1	+	Suspension Culture_Agar plate					13	13	13	56.4	56.4	56.4	27.399	0	323.31	427730000	11	172	2.60046	0.00583333	0.553584	6.7516	A0A1D8PDL6	A0A1D8PDL6	83	Ribosomal 60S subunit protein L7A
23.646	23.728	23.5432	23.0422	23.0956	22.8304				-1	+	Suspension Culture_Agar plate	cellular metabolic process;cellular process;electron transport chain;generation of precursor metabolites and energy;metabolic process;mitochondrial electron transport, cytochrome c to oxygen;oxidation-reduction process;respiratory electron transport chain	binding;catalytic activity;cation binding;cation transmembrane transporter activity;copper ion binding;cytochrome-c oxidase activity;heme-copper terminal oxidase activity;hydrogen ion transmembrane transporter activity;inorganic cation transmembrane transporter activity;ion binding;ion transmembrane transporter activity;metal ion binding;monovalent inorganic cation transmembrane transporter activ…	cell part;cytoplasmic part;integral to membrane;intracellular organelle part;intracellular part;intrinsic to membrane;macromolecular complex;membrane part;mitochondrial membrane part;mitochondrial part;mitochondrial respiratory chain complex IV;organelle part;protein complex;respiratory chain complex IV	Alzheimer's disease;Cardiac muscle contraction;Huntington's disease;Oxidative phosphorylation;Parkinson's disease	7	7	7	44.7	44.7	44.7	29.858	0	114.4	172570000	7	75	2.58695	0.00672165	0.649636	6.69547	Q9B8D8	Q9B8D8	1762	Cytochrome c oxidase subunit 2
23.3851	23.389	23.2939	22.8556	22.6529	22.5221				-1	+	Suspension Culture_Agar plate					50	50	50	77.2	77.2	77.2	102.86	0	323.31	816700000	54	480	2.57997	0.00665306	0.67912	6.66667	A0A1D8PQQ3	A0A1D8PQQ3	675	Alpha-1,4 glucan phosphorylase
22.0145	21.8792	21.9297	21.5154	21.6434	21.5858				-1	+	Suspension Culture_Agar plate					14	14	14	41.8	41.8	41.8	53.483	0	107.17	84637000	22	65	2.57467	0.00652	0.359587	6.64483	Q5AMT7	Q5AMT7	1704	Bfr1p
19.5886	19.7018	19.6121	19.3928	19.3046	19.3544				-1	+	Suspension Culture_Agar plate	amine biosynthetic process;amine metabolic process;aspartate family amino acid biosynthetic process;aspartate family amino acid metabolic process;biosynthetic process;carboxylic acid biosynthetic process;carboxylic acid metabolic process;cellular amine metabolic process;cellular amino acid biosynthetic process;cellular amino acid metabolic process;cellular biosynthetic process;cellular ketone met…	4 iron, 4 sulfur cluster binding;binding;carbon-oxygen lyase activity;catalytic activity;cation binding;homoaconitate hydratase activity;hydro-lyase activity;ion binding;iron-sulfur cluster binding;lyase activity;metal cluster binding;metal ion binding	cell part;cytoplasmic part;intracellular membrane-bounded organelle;intracellular organelle;intracellular part;membrane-bounded organelle;mitochondrion;organelle	Lysine biosynthesis	10	10	10	24.6	24.6	24.6	74.455	0	24.823	22858000	35	26	2.56547	0.00639216	0.283559	6.60711	Q5A644	Q5A644	1365	Homoaconitase, mitochondrial
20.5057	20.4272	20.3187	19.7741	19.9393	19.6761				-1	+	Suspension Culture_Agar plate	biofilm formation;biological adhesion;biological regulation;carbohydrate metabolic process;cell adhesion;cell communication;cell wall organization;cell wall organization or biogenesis;cell-substrate adhesion;cellular carbohydrate metabolic process;cellular cell wall organization;cellular cell wall organization or biogenesis;cellular component organization;cellular component organization or biogen…	catalytic activity;dolichyl-phosphate-mannose-protein mannosyltransferase activity;mannosyltransferase activity;transferase activity;transferase activity, transferring glycosyl groups;transferase activity, transferring hexosyl groups	cell part;cytoplasmic part;endoplasmic reticulum membrane;endoplasmic reticulum part;integral to membrane;intracellular organelle part;intracellular part;intrinsic to membrane;membrane;membrane part;organelle membrane;organelle part;plasma membrane	Other types of O-glycan biosynthesis	7	7	7	12.5	12.5	12.5	99.934	0	15.688	17276000	40	23	2.56414	0.0063301	0.62068	6.60169	O74189	O74189	910	Dolichyl-phosphate-mannose--protein mannosyltransferase 1
24.1025	24.113	23.9304	23.5912	23.4031	23.3782				-1	+	Suspension Culture_Agar plate					15	15	15	57.7	57.7	57.7	35.702	0	323.31	346430000	13	143	2.56378	0.00626923	0.591134	6.6002	A0A1D8PS45	A0A1D8PS45	765	Adh5p
20.5259	20.5507	20.679	20.1762	20.1684	20.016				-1	+	Suspension Culture_Agar plate	biosynthetic process;cellular biosynthetic process;cellular ketone metabolic process;cellular metabolic process;cellular process;coenzyme biosynthetic process;coenzyme metabolic process;cofactor biosynthetic process;cofactor metabolic process;metabolic process;oxidoreduction coenzyme metabolic process;quinone cofactor biosynthetic process;quinone cofactor metabolic process;small molecule metaboli…	binding;catalytic activity;coenzyme binding;cofactor binding;flavin adenine dinucleotide binding;monooxygenase activity;oxidoreductase activity;oxidoreductase activity, acting on paired donors, with incorporation or reduction of molecular oxygen;oxidoreductase activity, acting on paired donors, with incorporation or reduction of molecular oxygen, NADH or NADPH as one donor, and incorporation of o…		Ubiquinone and other terpenoid-quinone biosynthesis	9	9	9	37.1	37.1	37.1	53.276	0	39.53	24522000	23	35	2.56308	0.00620952	0.465007	6.59732	Q5AHZ4	Q5AHZ4	1599	Ubiquinone biosynthesis monooxygenase COQ6, mitochondrial
23.1035	23.0087	22.8968	22.5679	22.3696	22.4438				-1	+	Suspension Culture_Agar plate	aerobic respiration;cellular metabolic process;cellular process;cellular respiration;energy derivation by oxidation of organic compounds;generation of precursor metabolites and energy;metabolic process;oxidation-reduction process	catalytic activity;cation transmembrane transporter activity;cytochrome-c oxidase activity;heme-copper terminal oxidase activity;hydrogen ion transmembrane transporter activity;inorganic cation transmembrane transporter activity;ion transmembrane transporter activity;monovalent inorganic cation transmembrane transporter activity;oxidoreductase activity;oxidoreductase activity, acting on a heme gr…	cell part;membrane;plasma membrane	Alzheimer's disease;Cardiac muscle contraction;Huntington's disease;Oxidative phosphorylation;Parkinson's disease	9	9	9	51.5	51.5	51.5	18.637	0	185.87	145020000	12	78	2.54514	0.00725234	0.542517	6.5244	Q5APK5	Q5APK5	1745	Cytochrome c oxidase subunit Va
20.21	20.2349	20.789	18.2648	18.9588	18.6261				-1	+	Suspension Culture_Agar plate					6	6	6	19.2	19.2	19.2	55.231	0	24.121	19107000	25	18	2.54295	0.00718519	1.79475	6.51555	A0A1D8PNH4	A0A1D8PNH4	563	Proline dehydrogenase
24.0692	23.9736	24.0676	23.3049	23.5644	23.5482				-1	+	Suspension Culture_Agar plate					6	6	6	29.5	29.5	29.5	21.884	0	198.88	214890000	7	73	2.48708	0.00884211	0.564304	6.29306	A0A1D8PK40	A0A1D8PK40	392	Ribosomal protein L19
19.1706	19.1393	19.1701	18.4642	18.7622	18.6202				-1	+	Suspension Culture_Agar plate					5	5	5	37.1	37.1	37.1	28.209	0	8.9095	7510000	15	9	2.48366	0.00970435	0.544456	6.27964	A0A1D8PRK7	A0A1D8PRK7	728	Catechol O-methyltransferase
22.3064	22.0804	22.0562	21.6037	21.3532	21.4749				-1	+	Suspension Culture_Agar plate					8	8	8	61.5	61.5	61.5	22.873	0	118.92	66295000	13	54	2.47099	0.0106897	0.670399	6.23019	A0A1D8PMU2	A0A1D8PMU2	525	Transmembrane protein 177
22.6308	22.6792	22.7067	22.5215	22.5073	22.4643				-1	+	Suspension Culture_Agar plate		binding;catalytic activity;GTP binding;GTPase activity;guanyl nucleotide binding;guanyl ribonucleotide binding;hydrolase activity;hydrolase activity, acting on acid anhydrides;hydrolase activity, acting on acid anhydrides, in phosphorus-containing anhydrides;nucleic acid binding;nucleoside-triphosphatase activity;nucleotide binding;purine nucleotide binding;purine ribonucleoside triphosphate bind…	cell part;intracellular	Plant-pathogen interaction	22	22	22	69.2	69.2	69.2	46.705	0	323.31	288150000	23	174	2.46709	0.0105983	0.174543	6.21502	Q5ABC3	Q5ABC3	1475	Elongation factor Tu
20.9758	20.8019	20.7696	19.4635	19.9067	19.9738				-1	+	Suspension Culture_Agar plate					8	8	8	46.4	46.4	46.4	24.789	0	26.143	31536000	15	20	2.4614	0.0104202	1.06773	6.19295	A0A1D8PFY0	A0A1D8PFY0	200	Polyamine acetyltransferase
25.0847	25.1658	25.0752	24.4593	24.7229	24.6486				-1	+	Suspension Culture_Agar plate	cellular process;cellular response to chemical stimulus;cellular response to drug;cellular response to stimulus;response to chemical stimulus;response to drug;response to stimulus	binding;catalytic activity;drug binding;GTP binding;GTPase activity;guanyl nucleotide binding;guanyl ribonucleotide binding;hydrolase activity;hydrolase activity, acting on acid anhydrides;hydrolase activity, acting on acid anhydrides, in phosphorus-containing anhydrides;nucleic acid binding;nucleoside-triphosphatase activity;nucleotide binding;purine nucleotide binding;purine ribonucleoside trip…	cell part;cell surface;cell wall;cytoplasm;external encapsulating structure;fungal-type cell wall;intracellular part;membrane;plasma membrane;yeast-form cell wall		60	60	60	77.3	77.3	77.3	93.353	0	323.31	2214800000	42	817	2.40103	0.012	0.498336	5.96296	Q5A0M4	Q5A0M4	1267	Elongation factor 2
20.3066	20.2951	20.2537	19.6855	19.8096	19.4485				-1	+	Suspension Culture_Agar plate			anchored to membrane;cell part;intrinsic to membrane;membrane;membrane part;plasma membrane		2	2	2	8.1	8.1	8.1	41.476	0	6.1509	9639500	14	9	2.39717	0.011904	0.637285	5.94849	Q59L72	Q59L72	1011	GPI-anchored protein 52
24.0899	24.0959	24.1178	23.8518	23.6486	23.6887				-1	+	Suspension Culture_Agar plate					8	8	8	70.2	70.2	70.2	13.139	0	64.025	241720000	6	80	2.39068	0.0118095	0.371529	5.92423	Q59U89	Q59U89	1158	SBDS domain-containing protein
21.067	21.0232	20.7213	19.403	19.472	20.014				-1	+	Suspension Culture_Agar plate	carbohydrate metabolic process;cell wall organization;cell wall organization or biogenesis;cellular cell wall organization;cellular cell wall organization or biogenesis;cellular component organization;cellular component organization or biogenesis;cellular component organization or biogenesis at cellular level;cellular process;external encapsulating structure organization;fungal-type cell wall org…	1,3-beta-glucanosyltransferase activity;catalytic activity;glucanosyltransferase activity;transferase activity	anchored to membrane;anchored to plasma membrane;cell part;cell surface;cell wall;external encapsulating structure;fungal-type cell wall;hyphal cell wall;intrinsic to membrane;intrinsic to plasma membrane;membrane;membrane part;plasma membrane;plasma membrane part;yeast-form cell wall		3	3	3	8.5	8.5	8.5	58.715	0	24.316	16720000	23	13	2.38378	0.0117165	1.30747	5.89856	O13318	O13318	902	pH-responsive protein 2
25.4006	25.3562	25.2139	24.8228	24.5401	24.4645				-1	+	Suspension Culture_Agar plate	alcohol biosynthetic process;alcohol catabolic process;alcohol metabolic process;biosynthetic process;carbohydrate biosynthetic process;carbohydrate catabolic process;carbohydrate metabolic process;catabolic process;cellular biosynthetic process;cellular carbohydrate biosynthetic process;cellular carbohydrate catabolic process;cellular carbohydrate metabolic process;cellular metabolic process;cel…	catalytic activity;glucose-6-phosphate isomerase activity;intramolecular oxidoreductase activity;intramolecular oxidoreductase activity, interconverting aldoses and ketoses;isomerase activity	cell part;cytoplasm;intracellular part	Amino sugar and nucleotide sugar metabolism;Glycolysis / Gluconeogenesis;Pentose phosphate pathway;Starch and sucrose metabolism	30	30	30	70.7	70.7	70.7	61.185	0	323.31	1648700000	24	460	2.36268	0.0115349	0.714408	5.82058	P83780	P83780	981	Glucose-6-phosphate isomerase
19.6468	19.6462	19.6774	19.2376	19.4224	19.3606				-1	+	Suspension Culture_Agar plate	biosynthetic process;cellular biosynthetic process;cellular ketone metabolic process;cellular metabolic process;cellular process;coenzyme biosynthetic process;coenzyme metabolic process;cofactor biosynthetic process;cofactor metabolic process;metabolic process;oxidoreduction coenzyme metabolic process;quinone cofactor biosynthetic process;quinone cofactor metabolic process;small molecule metaboli…		cell part;cytoplasmic part;extrinsic to membrane;extrinsic to mitochondrial inner membrane;extrinsic to organelle membrane;intracellular organelle part;intracellular part;membrane part;mitochondrial membrane part;mitochondrial part;organelle part		5	5	5	26.3	26.3	26.3	37.59	0	21.489	12590000	19	24	2.33735	0.0131515	0.316594	5.72809	Q5AI44	Q5AI44	1609	Ubiquinone biosynthesis protein COQ4, mitochondrial
23.9761	23.9203	23.8558	23.6488	23.6747	23.7278				-1	+	Suspension Culture_Agar plate	cellular component assembly;cellular component assembly at cellular level;cellular component organization;cellular component organization at cellular level;cellular component organization or biogenesis;cellular component organization or biogenesis at cellular level;cellular macromolecular complex assembly;cellular macromolecular complex subunit organization;cellular process;chromatin organization…	binding;DNA binding;nucleic acid binding	cell part;chromosomal part;intracellular membrane-bounded organelle;intracellular organelle;intracellular organelle part;intracellular part;macromolecular complex;membrane-bounded organelle;nucleosome;nucleus;organelle;organelle part;protein-DNA complex	Systemic lupus erythematosus	10	10	10	61	61	61	11.62	0	98.252	265090000	6	86	2.29771	0.0124892	0.233658	5.58577	Q59VN4	Q59VN4	1171	Histone H4
21.7722	21.9183	21.882	21.1042	21.4271	21.3129				-1	+	Suspension Culture_Agar plate	biological regulation;biosynthetic process;cell communication;cellular biosynthetic process;cellular metabolic process;cellular nitrogen compound biosynthetic process;cellular nitrogen compound metabolic process;cellular process;cellular response to chemical stimulus;cellular response to drug;cellular response to external stimulus;cellular response to extracellular stimulus;cellular response to n…	binding;catalytic activity;cation binding;IMP dehydrogenase activity;ion binding;metal ion binding;nucleotide binding;oxidoreductase activity;oxidoreductase activity, acting on CH-OH group of donors;oxidoreductase activity, acting on the CH-OH group of donors, NAD or NADP as acceptor	cell part;cytoplasm;intracellular part	Drug metabolism - other enzymes;Purine metabolism	19	19	19	57.8	57.8	57.8	56.239	0	179.49	116010000	23	99	2.28086	0.0123121	0.57608	5.52613	Q59Q46	Q59Q46	1081	Inosine-5-monophosphate dehydrogenase
21.6877	21.7719	21.6248	21.4257	21.4464	21.3459				-1	+	Suspension Culture_Agar plate					11	11	11	44	44	44	40.626	0	166.41	64726000	16	64	2.27395	0.0128732	0.288792	5.50186	A0A1D8PQ55	A0A1D8PQ55	636	RNA-binding protein rnc1
21.9852	21.992	21.7584	21.3495	21.2805	21.4915				-1	+	Suspension Culture_Agar plate	establishment of localization;establishment of localization in cell;establishment of protein localization;intracellular protein transport;intracellular transport;protein transport;transport		cell part;cytoplasmic part;intracellular organelle part;intracellular part;membrane;mitochondrial membrane;mitochondrial outer membrane;mitochondrial part;organelle membrane;organelle outer membrane;organelle part;outer membrane;plasma membrane		6	6	6	62	62	62	16.656	0	34.832	38907000	5	21	2.25908	0.0125205	0.538051	5.44983	Q59LZ9	Q59LZ9	1020	Tom22p
21.4545	21.5022	21.4642	21.1546	20.9037	20.867				-1	+	Suspension Culture_Agar plate					5	5	5	56.5	56.5	56.5	17.19	0	32.419	33837000	8	22	2.2582	0.0124354	0.498585	5.44678	A0A1D8PTY0	A0A1D8PTY0	855	A0A1D8PTY0
21.4534	21.5972	21.4477	21.1996	21.0641	21.18				-1	+	Suspension Culture_Agar plate					5	5	5	67.5	67.5	67.5	9.0312	0	17.406	22236000	5	13	2.25537	0.0131892	0.351492	5.43693	P0CT51	P0CT51	926	Blood-induced peptide 1
23.0599	23.0481	23.0015	22.5926	22.2227	22.4844				-1	+	Suspension Culture_Agar plate					8	8	8	50	50	50	17.434	0	244.79	132880000	10	56	2.25137	0.0139329	0.603285	5.42305	A0A1D8PH08	A0A1D8PH08	247	Cytochrome c oxidase subunit 6, mitochondrial
23.1937	23.1653	22.9885	22.7876	22.7252	22.7641				-1	+	Suspension Culture_Agar plate	establishment of localization;establishment of protein localization;protein transport;transport		cell part;cell surface;cytoplasm;intracellular membrane-bounded organelle;intracellular organelle;intracellular part;membrane-bounded organelle;nucleus;organelle		10	10	10	70.8	70.8	70.8	19.51	0	323.31	209930000	10	105	2.22997	0.0159211	0.356888	5.34918	Q5ANP2	Q5ANP2	1726	Nascent polypeptide-associated complex subunit alpha
22.5165	22.4364	22.2945	21.278	21.7563	21.6604				-1	+	Suspension Culture_Agar plate	alcohol catabolic process;alcohol metabolic process;carbohydrate catabolic process;carbohydrate metabolic process;carbohydrate phosphorylation;catabolic process;cellular carbohydrate catabolic process;cellular carbohydrate metabolic process;cellular metabolic process;cellular process;fructose 6-phosphate metabolic process;fructose metabolic process;generation of precursor metabolites and energy;g…	6-phosphofructokinase activity;adenyl nucleotide binding;adenyl ribonucleotide binding;ATP binding;binding;carbohydrate kinase activity;catalytic activity;cation binding;ion binding;kinase activity;metal ion binding;nucleotide binding;phosphofructokinase activity;phosphotransferase activity, alcohol group as acceptor;purine nucleotide binding;purine ribonucleoside triphosphate binding;purine ribo…	6-phosphofructokinase complex;cell part;cytoplasmic part;cytosolic part;intracellular part;macromolecular complex;protein complex	Fructose and mannose metabolism;Galactose metabolism;Glycolysis / Gluconeogenesis;Methane metabolism;Pentose phosphate pathway	33	32	32	51.1	50.1	50.1	104.13	0	323.31	248230000	42	207	2.22232	0.0165195	0.850906	5.32298	Q5AGZ8	Q5AGZ8	1579	ATP-dependent 6-phosphofructokinase
20.0238	19.7205	19.558	19.0983	18.8829	18.9196				-1	+	Suspension Culture_Agar plate		binding;catalytic activity;cation binding;ion binding;metal ion binding;oxidoreductase activity;transition metal ion binding;zinc ion binding			6	6	6	29.5	29.5	29.5	39.09	0	13.749	10827000	18	11	2.20723	0.0168861	0.800481	5.27158	Q59T48	Q59T48	1136	PKS_ER domain-containing protein
19.0149	19.1572	19.1011	18.5323	18.1963	18.5721				-1	+	Suspension Culture_Agar plate	biological regulation;biosynthetic process;cellular biosynthetic process;cellular component organization;cellular component organization at cellular level;cellular component organization or biogenesis;cellular component organization or biogenesis at cellular level;cellular macromolecule biosynthetic process;cellular macromolecule metabolic process;cellular metabolic process;cellular nitrogen comp…		cell part;chromatin remodeling complex;chromosomal part;DNA helicase complex;H4/H2A histone acetyltransferase complex;histone acetyltransferase complex;Ino80 complex;intracellular organelle part;intracellular part;macromolecular complex;NuA4 histone acetyltransferase complex;nuclear chromosome part;nuclear part;nucleoplasm part;organelle part;protein complex;Swr1 complex		3	3	3	11.8	11.8	11.8	52.658	0	5.0601	4958900	25	6	2.18939	0.0187826	0.657481	5.21134	Q5AC48	Q5AC48	1488	Actin-related protein 4
21.213	21.2679	21.1732	20.9123	21.0453	20.9441				-1	+	Suspension Culture_Agar plate					33	33	33	40.3	40.3	40.3	133.96	0	184.22	144500000	69	123	2.17466	0.0185521	0.250786	5.16201	A0A1D8PF90	A0A1D8PF90	164	Vigilin
27.8207	27.9968	27.9841	27.5725	27.3937	27.2872				-1	+	Suspension Culture_Agar plate	adhesion to host;adhesion to other organism involved in symbiotic interaction;alcohol catabolic process;alcohol metabolic process;biological adhesion;biological regulation;carbohydrate catabolic process;carbohydrate metabolic process;catabolic process;cell adhesion;cell-matrix adhesion;cell-substrate adhesion;cellular carbohydrate catabolic process;cellular carbohydrate metabolic process;cellular…	binding;catalytic activity;coenzyme binding;cofactor binding;extracellular matrix binding;fibronectin binding;glyceraldehyde-3-phosphate dehydrogenase (NAD+) (phosphorylating) activity;laminin binding;NAD binding;NADP binding;nucleotide binding;oxidoreductase activity;oxidoreductase activity, acting on the aldehyde or oxo group of donors;oxidoreductase activity, acting on the aldehyde or oxo grou…	cell part;cell surface;cell wall;cytoplasm;external encapsulating structure;fungal-type cell wall;hyphal cell wall;intracellular part;membrane;plasma membrane;yeast-form cell wall	Alzheimer's disease;Glycolysis / Gluconeogenesis	29	29	29	83.6	83.6	83.6	35.832	0	323.31	10658000000	21	1280	2.16355	0.0191951	0.516088	5.12505	Q5ADM7	Q5ADM7	1512	Glyceraldehyde-3-phosphate dehydrogenase
21.1289	21.0261	21.3249	20.6336	20.4001	20.2236				-1	+	Suspension Culture_Agar plate	cellular process;cellular response to chemical stimulus;cellular response to oxidative stress;cellular response to stimulus;cellular response to stress;metabolic process;response to chemical stimulus;response to oxidative stress;response to stimulus;response to stress	catalytic activity;glutathione transferase activity;transferase activity;transferase activity, transferring alkyl or aryl (other than methyl) groups		Drug metabolism - cytochrome P450;Glutathione metabolism;Metabolism of xenobiotics by cytochrome P450	7	7	7	41.6	41.6	41.6	25.26	0	42.085	44414000	13	35	2.13165	0.0193526	0.740822	5.02007	Q5AFB4	Q5AFB4	1557	Gst2p
23.5451	23.5722	23.632	22.9769	23.2669	23.1712				-1	+	Suspension Culture_Agar plate	filamentous growth;growth	binding;GTP binding;guanyl nucleotide binding;guanyl ribonucleotide binding;nucleotide binding;purine nucleotide binding;purine ribonucleoside triphosphate binding;purine ribonucleotide binding;ribonucleotide binding	cell part;cytoplasm;intracellular part		7	7	7	32.6	32.6	32.6	40.355	0	16.051	68937000	22	21	2.12323	0.019954	0.444809	4.99264	Q5A779	Q5A779	1393	GTP-binding protein
22.0275	22.0498	22.0048	21.8753	21.9127	21.8098				-1	+	Suspension Culture_Agar plate	ATP hydrolysis coupled proton transport;ATP metabolic process;autophagy;biological regulation;catabolic process;cation homeostasis;cation transport;cellular catabolic process;cellular cation homeostasis;cellular chemical homeostasis;cellular homeostasis;cellular ion homeostasis;cellular metabolic process;cellular monovalent inorganic cation homeostasis;cellular nitrogen compound metabolic process…	adenyl nucleotide binding;adenyl ribonucleotide binding;ATP binding;binding;catalytic activity;hydrolase activity;hydrolase activity, acting on acid anhydrides;hydrolase activity, acting on acid anhydrides, catalyzing transmembrane movement of substances;nucleotide binding;purine nucleotide binding;purine ribonucleoside triphosphate binding;purine ribonucleotide binding;ribonucleotide binding;tra…	cell part;cytoplasmic part;cytoplasmic vesicle membrane;cytoplasmic vesicle part;intracellular organelle part;intracellular part;macromolecular complex;membrane;membrane part;organelle membrane;organelle part;plasma membrane;protein complex;proton-transporting two-sector ATPase complex, catalytic domain;proton-transporting V-type ATPase, V1 domain;vesicle membrane	Collecting duct acid secretion;Epithelial cell signaling in Helicobacter pylori infection;Oxidative phosphorylation;Phagosome;Rheumatoid arthritis;Vibrio cholerae infection	25	25	25	66	66	66	57.223	0	323.31	216550000	27	195	2.10355	0.0218	0.161439	4.92898	Q59PT0	Q59PT0	1073	V-type proton ATPase subunit B
21.2427	21.1918	20.9707	20.6738	20.4568	20.6679				-1	+	Suspension Culture_Agar plate					12	12	12	45.3	45.3	45.3	41.693	0	51.534	54005000	16	51	2.08719	0.0223646	0.535556	4.87651	A0A1D8PSY1	A0A1D8PSY1	805	Glutamine synthetase
22.2809	22.1202	21.9887	21.626	21.6581	21.7521				-1	+	Suspension Culture_Agar plate					5	5	5	62.7	62.7	62.7	7.5227	0	19.371	71140000	4	19	2.08651	0.0221202	0.451175	4.87436	A0A1D8PQN0	A0A1D8PQN0	672	Ribosomal 40S subunit protein S28B
24.2116	24.0705	24.059	23.4741	23.7371	23.7131				-1	+	Suspension Culture_Agar plate	biosynthetic process;cellular biosynthetic process;cellular macromolecule biosynthetic process;cellular macromolecule metabolic process;cellular metabolic process;cellular process;cellular protein metabolic process;macromolecule biosynthetic process;macromolecule metabolic process;metabolic process;primary metabolic process;protein metabolic process;translation	structural constituent of ribosome;structural molecule activity	cell part;cell surface;cytoplasmic part;intracellular non-membrane-bounded organelle;intracellular organelle;intracellular part;macromolecular complex;non-membrane-bounded organelle;organelle;ribonucleoprotein complex;ribosome	Ribosome	15	15	15	65	65	65	22.753	0	323.31	440490000	8	182	2.08118	0.022	0.472287	4.85735	Q59T44	Q59T44	1134	40S ribosomal protein S8
19.7707	19.7807	19.6592	19.2768	19.4205	19.1138				-1	+	Suspension Culture_Agar plate					4	4	4	24.3	24.3	24.3	33.781	0	7.1435	11210000	19	8	2.06932	0.0218811	0.466534	4.81972	A0A1D8PTX2	A0A1D8PTX2	851	Cu-binding protein
19.3554	19.341	19.3519	18.8978	19.1437	18.9924				-1	+	Suspension Culture_Agar plate					4	4	4	6.3	6.3	6.3	104.07	0	8.2399	8156700	56	8	2.0357	0.024	0.338116	4.71422	A0A1D8PRR3	A0A1D8PRR3	746	Trehalase
21.0301	21.0549	21.0317	20.4079	20.7143	20.661				-1	+	Suspension Culture_Agar plate					13	13	13	31	31	31	50.701	0	38.521	50294000	23	44	2.02652	0.023873	0.444469	4.68572	A0A1D8PPQ1	A0A1D8PPQ1	611	Tif3p
21.1272	21.0992	21.0397	20.7721	20.5931	20.4092				-1	+	Suspension Culture_Agar plate	biosynthetic process;carbohydrate biosynthetic process;carbohydrate catabolic process;carbohydrate metabolic process;catabolic process;cellular biosynthetic process;cellular carbohydrate biosynthetic process;cellular carbohydrate catabolic process;cellular carbohydrate metabolic process;cellular glucan metabolic process;cellular macromolecule biosynthetic process;cellular macromolecule metabolic …	4-alpha-glucanotransferase activity;alpha-glucosidase activity;amylo-alpha-1,6-glucosidase activity;catalytic activity;glucosidase activity;glycogen debranching enzyme activity;hydrolase activity;hydrolase activity, acting on glycosyl bonds;hydrolase activity, hydrolyzing O-glycosyl compounds;transferase activity;transferase activity, transferring glycosyl groups;transferase activity, transferrin…		Starch and sucrose metabolism	23	23	23	24.8	24.8	24.8	173.91	0	48.693	62263000	80	43	2.00155	0.0242316	0.49722	4.60884	Q59MN2	Q59MN2	1030	Glycogen debranching enzyme
21.3667	21.3509	21.3861	20.5838	20.9676	20.9063				-1	+	Suspension Culture_Agar plate	biofilm formation;cellular process;cellular response to chemical stimulus;cellular response to drug;cellular response to stimulus;intraspecies interaction between organisms;multi-organism process;pathogenesis;response to chemical stimulus;response to drug;response to stimulus;single-species biofilm formation;single-species biofilm formation on inanimate substrate	catalytic activity;dolichyl-phosphate-mannose-protein mannosyltransferase activity;mannosyltransferase activity;transferase activity;transferase activity, transferring glycosyl groups;transferase activity, transferring hexosyl groups	cell part;cytoplasmic part;endoplasmic reticulum membrane;endoplasmic reticulum part;integral to membrane;intracellular organelle part;intracellular part;intrinsic to membrane;membrane;membrane part;organelle membrane;organelle part;plasma membrane	Other types of O-glycan biosynthesis	11	11	11	24.3	24.3	24.3	88.371	0	22.203	32747000	46	22	1.9961	0.0241047	0.548662	4.59218	Q5ADM9	Q5ADM9	1513	Dolichyl-phosphate-mannose--protein mannosyltransferase 2
27.8236	28.0648	27.96	26.8674	27.037	26.1704				-1	+	Suspension Culture_Agar plate	alcohol biosynthetic process;alcohol catabolic process;alcohol metabolic process;biological regulation;biosynthetic process;carbohydrate biosynthetic process;carbohydrate catabolic process;carbohydrate metabolic process;catabolic process;cellular biosynthetic process;cellular carbohydrate biosynthetic process;cellular carbohydrate catabolic process;cellular carbohydrate metabolic process;cellular…	binding;carbon-oxygen lyase activity;catalytic activity;cation binding;high molecular weight kininogen binding;hydro-lyase activity;ion binding;kininogen binding;lyase activity;magnesium ion binding;metal ion binding;phosphopyruvate hydratase activity;protein binding	cell part;cell surface;cell wall;cytoplasmic part;cytosol;cytosolic part;external encapsulating structure;extracellular region;fungal-type cell wall;hyphal cell wall;intracellular;intracellular membrane-bounded organelle;intracellular organelle;intracellular part;macromolecular complex;membrane;membrane-bounded organelle;nucleus;organelle;phosphopyruvate hydratase complex;plasma membrane;protein …	Glycolysis / Gluconeogenesis;Methane metabolism;RNA degradation	29	29	29	72	72	72	47.231	0	323.31	8649200000	17	1315	1.99458	0.0239792	1.25789	4.58755	P30575	P30575	944	Enolase 1
23.1666	23.2185	23.0686	22.6891	22.2032	22.5167				-1	+	Suspension Culture_Agar plate		catalytic activity;cation transmembrane transporter activity;cytochrome-c oxidase activity;heme-copper terminal oxidase activity;hydrogen ion transmembrane transporter activity;inorganic cation transmembrane transporter activity;ion transmembrane transporter activity;monovalent inorganic cation transmembrane transporter activity;oxidoreductase activity;oxidoreductase activity, acting on a heme gr…	cell part;cytoplasmic part;envelope;intracellular organelle part;intracellular part;membrane;mitochondrial envelope;mitochondrial part;organelle envelope;organelle part;plasma membrane	Alzheimer's disease;Cardiac muscle contraction;Huntington's disease;Oxidative phosphorylation;Parkinson's disease	9	9	9	65	65	65	17.289	0	239.63	180060000	8	84	1.99183	0.0244145	0.681555	4.57917	Q5ALV5	Q5ALV5	1680	Cytochrome c oxidase subunit IV
22.6235	22.4638	22.7599	21.7398	22.1452	21.9733				-1	+	Suspension Culture_Agar plate	biosynthetic process;cellular biosynthetic process;cellular metabolic process;cellular nitrogen compound biosynthetic process;cellular nitrogen compound metabolic process;cellular process;cofactor biosynthetic process;cofactor metabolic process;heme biosynthetic process;heme metabolic process;heterocycle biosynthetic process;heterocycle metabolic process;metabolic process;nitrogen compound metabo…	catalytic activity;ferrochelatase activity;lyase activity		Porphyrin and chlorophyll metabolism	11	11	11	44	44	44	44.067	0	26.393	59923000	21	34	1.98601	0.0242887	0.662961	4.56147	Q59U72	Q59U72	1156	Ferrochelatase
18.6124	18.6952	18.6208	17.1092	17.8757	16.9084				-1	+	Suspension Culture_Agar plate					2	2	2	8.9	8.9	8.9	40.461	0.0018951	3.7435	3259400	21	3	1.98087	0.0241641	1.34505	4.54589	A0A1D8PHX2	A0A1D8PHX2	301	rRNA-processing endoribonuclease
22.1694	22.2607	22.2506	21.6283	21.9416	21.8208				-1	+	Suspension Culture_Agar plate					14	14	14	47.4	47.4	47.4	48.502	0	84.846	94791000	19	83	1.9639	0.0245482	0.430039	4.49469	A0A1D8PSZ0	A0A1D8PSZ0	806	Ife2p
24.3731	24.3941	24.3001	23.6551	23.9933	23.9495				-1	+	Suspension Culture_Agar plate	biosynthetic process;cellular biosynthetic process;cellular macromolecule biosynthetic process;cellular macromolecule metabolic process;cellular metabolic process;cellular process;cellular protein metabolic process;macromolecule biosynthetic process;macromolecule metabolic process;metabolic process;primary metabolic process;protein metabolic process;translation	binding;nucleic acid binding;RNA binding;rRNA binding;structural constituent of ribosome;structural molecule activity	cell part;cytoplasmic part;intracellular non-membrane-bounded organelle;intracellular organelle;intracellular part;macromolecular complex;non-membrane-bounded organelle;organelle;ribonucleoprotein complex;ribosome	Ribosome	11	11	11	56	56	56	21.718	0	323.31	412180000	10	134	1.95068	0.0248889	0.489788	4.45508	Q5AEN2	Q5AEN2	1543	Ribosomal 60S subunit protein L9B
22.439	22.3864	22.2018	21.9015	21.4695	21.4306				-1	+	Suspension Culture_Agar plate	amine biosynthetic process;amine metabolic process;aspartate family amino acid biosynthetic process;aspartate family amino acid metabolic process;biosynthetic process;carboxylic acid biosynthetic process;carboxylic acid metabolic process;cellular amine metabolic process;cellular amino acid biosynthetic process;cellular amino acid metabolic process;cellular biosynthetic process;cellular ketone met…	binding;catalytic activity;cation binding;coenzyme binding;cofactor binding;homoisocitrate dehydrogenase activity;ion binding;magnesium ion binding;metal ion binding;NAD binding;nucleotide binding;oxidoreductase activity;oxidoreductase activity, acting on CH-OH group of donors;oxidoreductase activity, acting on the CH-OH group of donors, NAD or NADP as acceptor		Lysine biosynthesis	21	21	21	62	62	62	40.668	0	323.31	224640000	21	150	1.94496	0.0247638	0.741871	4.43803	Q5A9D9	Q5A9D9	1445	Homoisocitrate dehydrogenase
24.8749	24.6598	24.7404	23.9348	24.2716	24.3083				-1	+	Suspension Culture_Agar plate	carbohydrate metabolic process;cellular carbohydrate metabolic process;cellular heat acclimation;cellular metabolic process;cellular process;cellular response to chemical stimulus;cellular response to heat;cellular response to oxidative stress;cellular response to stimulus;cellular response to stress;disaccharide metabolic process;filamentous growth;filamentous growth of a population of unicellul…		cell part;cell surface		17	17	17	77.8	77.8	77.8	21.494	0	323.31	679370000	13	216	1.92061	0.0254975	0.586797	4.36598	Q5AHH4	Q5AHH4	1594	Small heat shock protein 21
21.1589	21.0452	21.0599	20.7283	20.8832	20.865				-1	+	Suspension Culture_Agar plate	biological regulation;biosynthetic process;cellular biosynthetic process;cellular component organization;cellular component organization at cellular level;cellular component organization or biogenesis;cellular component organization or biogenesis at cellular level;cellular macromolecule biosynthetic process;cellular macromolecule metabolic process;cellular metabolic process;cellular nitrogen comp…	5'-3' DNA helicase activity;adenyl nucleotide binding;adenyl ribonucleotide binding;ATP binding;ATPase activity;ATPase activity, coupled;ATP-dependent 5'-3' DNA helicase activity;ATP-dependent DNA helicase activity;ATP-dependent helicase activity;binding;catalytic activity;DNA helicase activity;DNA-dependent ATPase activity;helicase activity;hydrolase activity;hydrolase activity, acting on acid a…	cell part;intracellular membrane-bounded organelle;intracellular organelle;intracellular part;membrane-bounded organelle;nucleus;organelle		12	12	12	38.2	38.2	38.2	54.548	0	31.43	38009000	26	29	1.91076	0.0252488	0.262508	4.33706	Q5AGZ9	Q5AGZ9	1580	RuvB-like helicase 2
20.5705	20.5346	20.3706	19.8874	20.1956	20.0057				-1	+	Suspension Culture_Agar plate					17	17	17	32.7	32.7	32.7	81.698	0	46.477	63297000	36	54	1.88034	0.0267488	0.462375	4.24866	A0A1D8PMV9	A0A1D8PMV9	528	Threonine--tRNA ligase
23.2816	23.2975	23.1436	22.3219	22.6961	22.7869				-1	+	Suspension Culture_Agar plate	biosynthetic process;cellular biosynthetic process;cellular macromolecule biosynthetic process;cellular macromolecule metabolic process;cellular metabolic process;cellular process;cellular protein metabolic process;macromolecule biosynthetic process;macromolecule metabolic process;metabolic process;primary metabolic process;protein metabolic process;translation	structural constituent of ribosome;structural molecule activity	cell part;cell surface;cytoplasmic part;intracellular non-membrane-bounded organelle;intracellular organelle;intracellular part;macromolecular complex;non-membrane-bounded organelle;organelle;ribonucleoprotein complex;ribosome	Ribosome	12	12	12	55	55	55	23.053	0	91.741	190950000	9	101	1.88029	0.0266226	0.639253	4.24851	O59931	O59931	908	60S ribosomal protein L13
23.1884	23.1475	23.0492	22.3716	22.7669	22.6609				-1	+	Suspension Culture_Agar plate	biosynthetic process;cellular biosynthetic process;cellular macromolecule biosynthetic process;cellular macromolecule metabolic process;cellular metabolic process;cellular process;cellular protein metabolic process;macromolecule biosynthetic process;macromolecule metabolic process;metabolic process;primary metabolic process;protein metabolic process;translation	structural constituent of ribosome;structural molecule activity	cell part;cytoplasmic part;intracellular non-membrane-bounded organelle;intracellular organelle;intracellular part;macromolecular complex;non-membrane-bounded organelle;organelle;ribonucleoprotein complex;ribosome	Ribosome	10	10	10	61.8	61.8	61.8	17.762	0	323.31	217880000	9	98	1.87182	0.0280374	0.528568	4.2241	Q5AJF7	Q5AJF7	1633	Ribosomal 60S subunit protein L12A
19.3786	19.4311	18.9428	18.6022	18.6287	18.4393				-1	+	Suspension Culture_Agar plate					4	3	2	14.1	11.8	8.3	39.907	0	6.3508	6484600	22	8	1.85937	0.028986	0.694073	4.18845	A0A1D8PDE2	A0A1D8PDE2	74	Aldo-keto reductase superfamily protein
23.5935	23.5863	23.5889	22.9397	23.3265	23.091				-1	+	Suspension Culture_Agar plate					8	8	8	73.6	73.6	73.6	9.6387	0	323.31	200640000	6	110	1.85655	0.0294259	0.470505	4.18038	A0A1D8PCG7	A0A1D8PCG7	16	40S ribosomal protein S21
20.8001	20.6731	20.544	20.1657	20.2313	20.3893				-1	+	Suspension Culture_Agar plate					6	6	6	23.2	23.2	23.2	44.804	0	63.274	31032000	24	41	1.83869	0.0297248	0.410301	4.12963	A0A1D8PTK1	A0A1D8PTK1	832	Chorismate synthase
22.5721	22.6027	22.4086	22.1073	21.5167	21.6567				-1	+	Suspension Culture_Agar plate					11	11	11	57	57	57	33.653	0	64.038	89599000	16	56	1.82158	0.0301883	0.767601	4.08143	A0A1D8PQ54	A0A1D8PQ54	635	Diaminopimelate epimerase-like protein
20.137	20.2169	20.1862	19.8941	20.0383	20.0059				-1	+	Suspension Culture_Agar plate					9	9	9	28.7	28.7	28.7	59.286	0	30.93	26184000	32	36	1.81052	0.030614	0.200576	4.05047	A0A1D8PLN3	A0A1D8PLN3	464	T-complex protein 1 subunit delta
26.0244	26.1478	26.0737	25.7676	25.931	25.7837				-1	+	Suspension Culture_Agar plate	biosynthetic process;cellular biosynthetic process;cellular macromolecule biosynthetic process;cellular macromolecule metabolic process;cellular metabolic process;cellular process;interaction with host;interspecies interaction between organisms;macromolecule biosynthetic process;macromolecule metabolic process;metabolic process;multi-organism process;translational elongation	binding;catalytic activity;GTP binding;GTPase activity;guanyl nucleotide binding;guanyl ribonucleotide binding;hydrolase activity;hydrolase activity, acting on acid anhydrides;hydrolase activity, acting on acid anhydrides, in phosphorus-containing anhydrides;nucleic acid binding;nucleoside-triphosphatase activity;nucleotide binding;purine nucleotide binding;purine ribonucleoside triphosphate bind…	cell part;cell surface;cell wall;cytoplasm;external encapsulating structure;fungal-type cell wall;hyphal cell wall;intracellular part;yeast-form cell wall	RNA transport	31	31	31	72.7	72.7	72.7	50.011	0	323.31	3040600000	22	647	1.80273	0.03129	0.254505	4.02877	Q59QD6;P0CY35	Q59QD6;P0CY35	936	Elongation factor 1-alpha 2;Elongation factor 1-alpha 1
26.0037	25.9809	26.0127	25.7208	25.4053	25.6758				-1	+	Suspension Culture_Agar plate	alcohol biosynthetic process;alcohol catabolic process;alcohol metabolic process;biological regulation;biosynthetic process;carbohydrate biosynthetic process;carbohydrate catabolic process;carbohydrate metabolic process;catabolic process;cell communication;cellular biosynthetic process;cellular carbohydrate biosynthetic process;cellular carbohydrate catabolic process;cellular carbohydrate metabol…	catalytic activity;intramolecular oxidoreductase activity;intramolecular oxidoreductase activity, interconverting aldoses and ketoses;isomerase activity;triose-phosphate isomerase activity	cell part;cell surface;cell wall;cytoplasm;external encapsulating structure;fungal-type cell wall;hyphal cell wall;intracellular part	Carbon fixation in photosynthetic organisms;Fructose and mannose metabolism;Glycolysis / Gluconeogenesis;Inositol phosphate metabolism	20	20	20	85.5	85.5	85.5	26.611	0	323.31	1379500000	14	309	1.80165	0.0311552	0.398483	4.02576	Q9P940	Q9P940	1768	Triosephosphate isomerase
21.4789	21.3624	21.2373	20.1924	20.8045	20.6873				-1	+	Suspension Culture_Agar plate	alcohol biosynthetic process;alcohol metabolic process;biosynthetic process;cellular alcohol biosynthetic process;cellular alcohol metabolic process;cellular biosynthetic process;cellular component organization;cellular component organization or biogenesis;cellular localization;cellular membrane organization;cellular metabolic process;cellular process;cellular response to chemical stimulus;cellul…	binding;catalytic activity;cation binding;demethylase activity;drug binding;heme binding;ion binding;iron ion binding;metal ion binding;monooxygenase activity;oxidoreductase activity;oxidoreductase activity, acting on paired donors, with incorporation or reduction of molecular oxygen;oxidoreductase activity, acting on paired donors, with incorporation or reduction of molecular oxygen, NADH or NAD…	cell part;integral to membrane;intrinsic to membrane;membrane;membrane part;plasma membrane	Steroid biosynthesis	17	17	17	42	42	42	60.675	0	52.489	70286000	30	74	1.78811	0.0331966	0.798134	3.98824	P10613	P10613	937	Lanosterol 14-alpha demethylase
20.4289	20.57	20.5766	20.0737	20.2489	19.8904				-1	+	Suspension Culture_Agar plate	biological regulation;cellular component assembly;cellular component assembly at cellular level;cellular component organization;cellular component organization at cellular level;cellular component organization or biogenesis;cellular component organization or biogenesis at cellular level;cellular macromolecular complex assembly;cellular macromolecular complex subunit organization;cellular process;…	binding;nucleic acid binding;nucleotide binding;RNA binding;translation factor activity, nucleic acid binding;translation initiation factor activity	cell part;cytoplasmic part;eukaryotic 43S preinitiation complex;eukaryotic 48S preinitiation complex;eukaryotic translation initiation factor 3 complex;intracellular part;macromolecular complex;protein complex;ribonucleoprotein complex;translation preinitiation complex	RNA transport	6	6	6	34.1	34.1	34.1	30.685	0	33.42	18042000	11	16	1.78466	0.0336	0.454191	3.97871	Q59ZV5	Q59ZV5	1250	Eukaryotic translation initiation factor 3 subunit G
24.2148	24.0046	23.8753	23.3336	23.5879	23.6079				-1	+	Suspension Culture_Agar plate	alcohol biosynthetic process;alcohol metabolic process;biosynthetic process;carbohydrate biosynthetic process;carbohydrate metabolic process;cell cycle;cell wall glycoprotein biosynthetic process;cell wall macromolecule biosynthetic process;cell wall macromolecule metabolic process;cell wall mannoprotein biosynthetic process;cell wall organization or biogenesis;cellular biosynthetic process;cellu…	binding;catalytic activity;GTP binding;guanyl nucleotide binding;guanyl ribonucleotide binding;guanylyltransferase activity;mannose-1-phosphate guanylyltransferase activity;mannose-phosphate guanylyltransferase activity;nucleotide binding;nucleotidyltransferase activity;purine nucleotide binding;purine ribonucleoside triphosphate binding;purine ribonucleotide binding;ribonucleotide binding;transf…	cell part;cell surface;cell wall;cytoplasm;external encapsulating structure;fungal-type cell wall;intracellular part;membrane;plasma membrane;yeast-form cell wall	Amino sugar and nucleotide sugar metabolism;Fructose and mannose metabolism	21	21	21	67.1	67.1	67.1	39.975	0	323.31	351790000	24	185	1.76867	0.0355932	0.521722	3.93477	O93827	O93827	915	Mannose-1-phosphate guanyltransferase
23.7827	23.8875	23.8318	23.0511	23.3981	23.4756				-1	+	Suspension Culture_Agar plate					5	5	5	57.7	57.7	57.7	15.939	0	314.05	225570000	7	91	1.76482	0.0359662	0.52577	3.92424	A0A1D8PK22	A0A1D8PK22	390	Ribosomal 40S subunit protein S15
24.3533	24.2798	24.2241	23.4996	23.945	23.8043				-1	+	Suspension Culture_Agar plate	biosynthetic process;cellular biosynthetic process;cellular component assembly;cellular component assembly at cellular level;cellular component organization;cellular component organization at cellular level;cellular component organization or biogenesis;cellular component organization or biogenesis at cellular level;cellular macromolecular complex assembly;cellular macromolecular complex subunit o…	structural constituent of ribosome;structural molecule activity	90S preribosome;cell part;cytoplasmic part;cytosolic small ribosomal subunit;intracellular non-membrane-bounded organelle;intracellular organelle;intracellular organelle part;intracellular part;macromolecular complex;membrane;non-membrane-bounded organelle;organelle;organelle part;preribosome;ribonucleoprotein complex;ribosome;small ribosomal subunit	Ribosome	11	11	11	65.9	65.9	65.9	28.73	0	293.87	391720000	12	163	1.76417	0.0358151	0.53611	3.92245	O42817	O42817	905	40S ribosomal protein S0
24.0384	23.8405	23.8043	23.0261	23.3782	23.4712				-1	+	Suspension Culture_Agar plate	biosynthetic process;cellular biosynthetic process;cellular macromolecule biosynthetic process;cellular macromolecule metabolic process;cellular metabolic process;cellular process;cellular protein metabolic process;macromolecule biosynthetic process;macromolecule metabolic process;metabolic process;primary metabolic process;protein metabolic process;translation	structural constituent of ribosome;structural molecule activity	cell part;cell surface;cytoplasmic part;intracellular non-membrane-bounded organelle;intracellular organelle;intracellular part;macromolecular complex;non-membrane-bounded organelle;organelle;ribonucleoprotein complex;ribosome	Ribosome	16	16	16	63.6	63.6	63.6	25.189	0	280.07	283420000	9	115	1.76199	0.0356653	0.602542	3.91651	Q5AIB8	Q5AIB8	1618	Ribosomal 60S subunit protein L10
20.7192	20.6134	20.3706	19.9573	20.08	20.2062				-1	+	Suspension Culture_Agar plate	alcohol catabolic process;alcohol metabolic process;carbohydrate catabolic process;carbohydrate metabolic process;carbohydrate transport;catabolic process;cellular carbohydrate catabolic process;cellular carbohydrate metabolic process;cellular metabolic process;cellular process;establishment of localization;galactose catabolic process;galactose metabolic process;galactose transport;hexose catabol…	adenyl nucleotide binding;adenyl ribonucleotide binding;ATP binding;binding;carbohydrate kinase activity;catalytic activity;galactokinase activity;kinase activity;nucleotide binding;phosphotransferase activity, alcohol group as acceptor;purine nucleotide binding;purine ribonucleoside triphosphate binding;purine ribonucleotide binding;ribonucleotide binding;transferase activity;transferase activit…	cell part;cytoplasm;intracellular part	Amino sugar and nucleotide sugar metabolism;Galactose metabolism	8	8	8	23.7	23.7	23.7	57.099	0	35.653	26774000	24	19	1.7447	0.037251	0.486542	3.86951	Q59VY8	Q59VY8	1179	Galactokinase
23.4862	23.5164	23.383	22.8808	22.9566	23.2305				-1	+	Suspension Culture_Agar plate	biosynthetic process;cellular biosynthetic process;cellular macromolecule biosynthetic process;cellular macromolecule metabolic process;cellular metabolic process;cellular process;cellular protein metabolic process;macromolecule biosynthetic process;macromolecule metabolic process;metabolic process;primary metabolic process;protein metabolic process;translation	structural constituent of ribosome;structural molecule activity	cell part;cytoplasmic part;intracellular non-membrane-bounded organelle;intracellular organelle;intracellular part;macromolecular complex;non-membrane-bounded organelle;organelle;ribonucleoprotein complex;ribosome	Ribosome	11	11	11	81.8	81.8	81.8	15.698	0	146.7	207910000	8	99	1.74317	0.0370984	0.439212	3.86536	Q5ADQ6	Q5ADQ6	1521	40S ribosomal protein S12
20.6349	20.7316	20.6608	20.113	20.4596	20.1737				-1	+	Suspension Culture_Agar plate		binding;catalytic activity;GTP binding;GTPase activity;guanyl nucleotide binding;guanyl ribonucleotide binding;hydrolase activity;hydrolase activity, acting on acid anhydrides;hydrolase activity, acting on acid anhydrides, in phosphorus-containing anhydrides;nucleic acid binding;nucleoside-triphosphatase activity;nucleotide binding;purine nucleotide binding;purine ribonucleoside triphosphate bind…		RNA transport	17	17	17	40.8	40.8	40.8	58.576	0	78.564	60111000	24	67	1.73991	0.0374531	0.426991	3.85654	Q5AGF6	Q5AGF6	1570	Protein-synthesizing GTPase
21.4932	21.3985	21.4225	20.9747	21.2309	21.1678				-1	+	Suspension Culture_Agar plate					12	12	12	42.3	42.3	42.3	40.931	0	103.41	86569000	21	57	1.72538	0.0397742	0.313576	3.81742	A0A1D8PSC8	A0A1D8PSC8	776	Arc1p
19.4044	19.4814	19.384	19.2466	19.3084	19.305				-1	+	Suspension Culture_Agar plate					5	5	5	12.9	12.9	12.9	71.091	0	13.358	12432000	33	14	1.72466	0.0396145	0.136552	3.81547	A0A1D8PCQ3	A0A1D8PCQ3	30	Eukaryotic translation initiation factor 2A
19.653	19.6669	19.893	19.4337	19.4659	19.364				-1	+	Suspension Culture_Agar plate	amine catabolic process;amine metabolic process;anthranilate metabolic process;aromatic amino acid family catabolic process;aromatic amino acid family metabolic process;aromatic compound catabolic process;benzene-containing compound metabolic process;benzoate metabolic process;biosynthetic process;carboxylic acid biosynthetic process;carboxylic acid catabolic process;carboxylic acid metabolic pro…	binding;catalytic activity;coenzyme binding;cofactor binding;flavin adenine dinucleotide binding;kynurenine 3-monooxygenase activity;monooxygenase activity;NAD(P)H oxidase activity;oxidoreductase activity;oxidoreductase activity, acting on NADH or NADPH;oxidoreductase activity, acting on NADH or NADPH, oxygen as acceptor;oxidoreductase activity, acting on paired donors, with incorporation or redu…	cell part;cytoplasmic part;intracellular membrane-bounded organelle;intracellular organelle;intracellular organelle part;intracellular part;membrane;membrane-bounded organelle;mitochondrial membrane;mitochondrial outer membrane;mitochondrial part;mitochondrion;organelle;organelle membrane;organelle outer membrane;organelle part;outer membrane;plasma membrane	Tryptophan metabolism	7	7	7	25	25	25	51.533	0	15.88	18836000	28	15	1.71673	0.039456	0.316431	3.79425	Q5A7M3	Q5A7M3	1404	Kynurenine 3-monooxygenase	Metabolic
21.5836	21.5007	21.5085	21.3266	21.3293	21.1307				-1	+	Suspension Culture_Agar plate	cellular macromolecule metabolic process;cellular metabolic process;cellular process;cellular protein metabolic process;macromolecule metabolic process;metabolic process;primary metabolic process;protein folding;protein metabolic process	adenyl nucleotide binding;adenyl-nucleotide exchange factor activity;ATPase regulator activity;binding;enzyme regulator activity;nucleoside-triphosphatase regulator activity;nucleotide binding;purine nucleotide binding	cell part;cytoplasmic part;intracellular organelle lumen;intracellular organelle part;intracellular part;membrane-enclosed lumen;mitochondrial matrix;mitochondrial part;organelle lumen;organelle part		3	3	3	20.7	20.7	20.7	27.234	0	36.573	26710000	10	26	1.71601	0.0392988	0.268746	3.79232	Q5A9E1	Q5A9E1	1446	GrpE protein homolog
20.3342	20.3598	20.3018	20.1396	20.1904	20.0031				-1	+	Suspension Culture_Agar plate					22	22	22	36.2	36.2	36.2	106.16	0	75.709	65395000	52	66	1.71272	0.0389881	0.220936	3.78352	A0A1D8PPV5	A0A1D8PPV5	619	Coatomer subunit beta
20.7597	20.8185	20.8437	20.1608	19.138	19.0336				-1	+	Suspension Culture_Agar plate					14	14	14	59.9	59.9	59.9	39.902	0	72.504	53590000	20	63	1.71207	0.0388346	1.36315	3.7818	A0A1D8PI22	A0A1D8PI22	310	Pyr_redox_2 domain-containing protein
19.0088	19.0255	18.9707	17.8079	17.4122	18.4307				-1	+	Suspension Culture_Agar plate	carbohydrate metabolic process;cellular carbohydrate metabolic process;cellular macromolecule metabolic process;cellular metabolic process;cellular process;cellular protein metabolic process;glycosylation;macromolecule glycosylation;macromolecule metabolic process;macromolecule modification;metabolic process;primary metabolic process;protein glycosylation;protein metabolic process;protein modific…	catalytic activity;transferase activity	cell part;cytoplasmic part;endoplasmic reticulum part;integral to membrane;intracellular organelle part;intracellular part;intrinsic to membrane;macromolecular complex;membrane part;oligosaccharyltransferase complex;organelle part;protein complex	N-Glycan biosynthesis;Protein processing in endoplasmic reticulum;Various types of N-glycan biosynthesis	4	4	4	17.1	17.1	17.1	30.904	0	7.0892	4819400	12	9	1.70614	0.0390156	1.11807	3.766	Q5AHZ2	Q5AHZ2	1598	Dolichyl-diphosphooligosaccharide--protein glycosyltransferase subunit 2
21.0641	21.027	20.8088	20.1061	20.5102	20.5187				-1	+	Suspension Culture_Agar plate	biofilm formation;intraspecies interaction between organisms;multi-organism process;single-species biofilm formation;single-species biofilm formation on inanimate substrate	binding;nucleic acid binding;nucleotide binding		Pathogenic Escherichia coli infection	6	6	6	20.8	20.8	20.8	43.523	0	34.502	26206000	18	22	1.69246	0.0404615	0.588283	3.72971	Q5AB84	Q5AB84	1465	Nuclear localization sequence-binding protein
18.7341	17.9886	18.1927	17.4896	17.5175	17.3789				-1	+	Suspension Culture_Agar plate					4	4	4	8.6	8.6	8.6	87.704	0	4.9392	3575000	36	6	1.69022	0.0405649	0.843135	3.72378	A0A1D8PQI1	A0A1D8PQI1	660	Putative zinc metalloprotease
23.9154	24.0992	24.0536	23.2219	23.7074	23.457				-1	+	Suspension Culture_Agar plate					7	7	7	50	50	50	15.842	0	305.69	240450000	5	89	1.68937	0.0404106	0.560646	3.72155	A0A1D8PPS1	A0A1D8PPS1	615	Ribosomal 60S subunit protein L25
23.684	23.5655	23.4112	22.8069	23.1925	23.106				-1	+	Suspension Culture_Agar plate					15	15	15	63.6	63.6	63.6	19.763	0	231.86	423790000	11	183	1.67209	0.0417744	0.518407	3.67609	A0A1D8PCX8	A0A1D8PCX8	45	60S ribosomal protein L6
23.0886	22.9189	22.6702	22.2629	22.4773	22.4228				-1	+	Suspension Culture_Agar plate					7	7	7	45	45	45	16.663	0	58.197	158750000	9	69	1.67058	0.041618	0.504878	3.67214	A0A1D8PSC5	A0A1D8PSC5	775	Ribosomal 60S subunit protein L28
24.0652	23.8739	23.8159	23.1989	23.4909	23.5703				-1	+	Suspension Culture_Agar plate	biosynthetic process;cellular biosynthetic process;cellular macromolecule biosynthetic process;cellular macromolecule metabolic process;cellular metabolic process;cellular process;cellular protein metabolic process;macromolecule biosynthetic process;macromolecule metabolic process;metabolic process;primary metabolic process;protein metabolic process;translation	structural constituent of ribosome;structural molecule activity	cell part;cell surface;cytoplasmic part;intracellular non-membrane-bounded organelle;intracellular organelle;intracellular part;macromolecular complex;non-membrane-bounded organelle;organelle;preribosome;ribonucleoprotein complex;ribosome;small-subunit processome	Ribosome	26	26	26	61.2	61.2	61.2	43.948	0	323.31	547400000	20	241	1.66991	0.0414627	0.498281	3.67037	Q59LS1	Q59LS1	1016	60S ribosomal protein L3
23.5743	23.3008	23.1584	22.7208	22.8728	22.9317				-1	+	Suspension Culture_Agar plate					10	10	10	54.2	54.2	54.2	14.956	0	323.31	218590000	6	80	1.66692	0.0413086	0.502685	3.66256	A0A1D8PPN6	A0A1D8PPN6	610	Ribosomal 60S subunit protein L32
20.5544	20.9283	20.6713	18.1023	19.7639	18.0462				-1	+	Suspension Culture_Agar plate	alcohol biosynthetic process;alcohol metabolic process;alditol biosynthetic process;alditol metabolic process;biofilm formation;biosynthetic process;carbohydrate biosynthetic process;carbohydrate metabolic process;cellular biosynthetic process;cellular carbohydrate biosynthetic process;cellular carbohydrate metabolic process;cellular metabolic process;cellular process;cellular response to abiotic…	catalytic activity;glycerol-3-phosphatase activity;hydrolase activity;hydrolase activity, acting on ester bonds;phosphatase activity;phosphoric ester hydrolase activity		Glycerolipid metabolism	3	3	3	18.1	18.1	18.1	28.133	0	10.387	8775800	13	11	1.65201	0.0422206	2.08057	3.62372	Q5A7M9	Q5A7M9	1405	Glycerol-1-phosphatase
20.2084	20.2503	20.1145	19.953	19.8578	19.6285				-1	+	Suspension Culture_Agar plate					11	11	11	34	34	34	74.686	0	26.757	28531000	33	24	1.65134	0.0420659	0.377935	3.62196	A0A1D8PGV7	A0A1D8PGV7	240	FG-nucleoporin
24.3274	23.9891	23.8762	23.4433	23.6308	23.5442				-1	+	Suspension Culture_Agar plate					14	14	14	62.8	62.8	62.8	20.338	0	269.05	324950000	9	96	1.6411	0.0424638	0.524832	3.59544	A0A1D8PLC9	A0A1D8PLC9	456	60S ribosomal protein L20
21.7076	21.5418	21.3692	21.1998	21.1906	21.0447				-1	+	Suspension Culture_Agar plate					12	12	12	45.5	45.5	45.5	43.098	0	61.269	65532000	21	46	1.63935	0.0421583	0.394513	3.59093	A0A1D8PR11	A0A1D8PR11	691	Probable metalloprotease ARX1
23.7179	23.8537	23.7615	22.8647	23.351	23.3397				-1	+	Suspension Culture_Agar plate					5	5	5	54.6	54.6	54.6	10.858	0	246.87	276840000	4	93	1.63806	0.0420072	0.59253	3.58758	A0A1D8PTS0	A0A1D8PTS0	838	Ribosomal protein P2A
22.5789	22.6434	22.5169	22.4174	22.4283	22.2988				-1	+	Suspension Culture_Agar plate		binding;catalytic activity;cation binding;dipeptidase activity;exopeptidase activity;hydrolase activity;ion binding;metal ion binding;metallopeptidase activity;peptidase activity;peptidase activity, acting on L-amino acid peptides;tripeptidase activity	cell part;cytoplasm;intracellular part		23	23	23	73	73	73	53.674	0	323.31	253560000	27	189	1.63754	0.0418571	0.198233	3.58625	Q5AKA5	Q5AKA5	1653	Cys-Gly metallodipeptidase DUG1
21.2333	21.2412	21.186	20.8906	20.4993	20.2459				-1	+	Suspension Culture_Agar plate	biosynthetic process;carbohydrate biosynthetic process;carbohydrate metabolic process;cellular biosynthetic process;cellular carbohydrate biosynthetic process;cellular carbohydrate metabolic process;cellular metabolic process;cellular process;cellular response to heat;cellular response to stimulus;cellular response to stress;disaccharide biosynthetic process;disaccharide metabolic process;filamen…	alpha,alpha-trehalose-phosphate synthase (UDP-forming) activity;catalytic activity;glucosyltransferase activity;transferase activity;transferase activity, transferring glycosyl groups;transferase activity, transferring hexosyl groups;UDP-glucosyltransferase activity;UDP-glycosyltransferase activity		Starch and sucrose metabolism	21	21	21	64.4	64.4	64.4	54.457	0	98.203	108490000	21	83	1.63662	0.0417082	0.67492	3.58388	Q92410	Q92410	1757	Alpha,alpha-trehalose-phosphate synthase [UDP-forming]
19.4696	19.5169	19.5406	19.2278	19.3727	19.3699				-1	+	Suspension Culture_Agar plate					3	3	3	9.3	9.3	9.3	70.074	0	7.0687	6107700	29	8	1.6255	0.042	0.185523	3.55526	A0A1D8PR98	A0A1D8PR98	699	Lmo1p
23.1678	23.2399	23.1165	22.3311	22.8406	22.6936				-1	+	Suspension Culture_Agar plate	biosynthetic process;cellular biosynthetic process;cellular macromolecule biosynthetic process;cellular macromolecule metabolic process;cellular metabolic process;cellular process;cellular protein metabolic process;macromolecule biosynthetic process;macromolecule metabolic process;metabolic process;primary metabolic process;protein metabolic process;translation	binding;nucleic acid binding;RNA binding;structural constituent of ribosome;structural molecule activity	cell part;intracellular organelle part;intracellular part;large ribosomal subunit;macromolecular complex;organelle part;ribonucleoprotein complex	Ribosome	17	17	17	74.2	74.2	74.2	24.378	0	236.78	333650000	10	164	1.62515	0.0418516	0.552983	3.55437	Q9UVJ4	Q9UVJ4	1771	60S ribosomal protein L10a
20.9498	20.8633	20.6949	20.4649	20.4549	20.6166				-1	+	Suspension Culture_Agar plate	amine biosynthetic process;amine metabolic process;biofilm formation;biosynthetic process;carboxylic acid biosynthetic process;carboxylic acid metabolic process;cellular amine metabolic process;cellular amino acid biosynthetic process;cellular amino acid metabolic process;cellular biosynthetic process;cellular ketone metabolic process;cellular macromolecule metabolic process;cellular metabolic pr…	binding;catalytic activity;cation binding;deoxyhypusine monooxygenase activity;ion binding;metal ion binding;monooxygenase activity;oxidoreductase activity;oxidoreductase activity, acting on paired donors, with incorporation or reduction of molecular oxygen	cell part;cytoplasm;intracellular membrane-bounded organelle;intracellular organelle;intracellular part;membrane-bounded organelle;nucleus;organelle		10	10	10	47.2	47.2	47.2	35.802	0	42.485	32761000	17	36	1.62236	0.0420423	0.32383	3.54721	Q59Z14	Q59Z14	1236	Deoxyhypusine hydroxylase
22.5715	22.5187	22.1587	20.8032	21.7684	21.4101				-1	+	Suspension Culture_Agar plate	carbohydrate transmembrane transport;carbohydrate transport;cation transport;cellular process;establishment of localization;glucose import;glucose transport;hexose transmembrane transport;hexose transport;hydrogen transport;ion transport;monosaccharide transport;monovalent inorganic cation transport;organic substance transport;proton transport;transmembrane transport;transport	active transmembrane transporter activity;carbohydrate transmembrane transporter activity;cation transmembrane transporter activity;cation:sugar symporter activity;glucose transmembrane transporter activity;hexose transmembrane transporter activity;ion transmembrane transporter activity;monosaccharide transmembrane transporter activity;secondary active transmembrane transporter activity;solute:ca…	cell part;integral to membrane;integral to plasma membrane;intrinsic to membrane;intrinsic to plasma membrane;membrane;membrane part;plasma membrane;plasma membrane part	Meiosis - yeast	11	11	4	18.4	18.4	9.6	61.514	0	201.07	155100000	15	71	1.60842	0.043331	1.08904	3.51158	Q5AD47	Q5AD47	1504	Hexose transporter
23.8061	23.8322	23.7153	22.9837	23.4343	23.3888				-1	+	Suspension Culture_Agar plate	biological adhesion;biological regulation;cell adhesion;cell communication;cell surface receptor linked signaling pathway;cellular process;cellular response to external stimulus;cellular response to extracellular stimulus;cellular response to nutrient levels;cellular response to starvation;cellular response to stimulus;cellular response to stress;filamentous growth;filamentous growth of a populat…	enzyme regulator activity;GDP-dissociation inhibitor activity;GTPase regulator activity;nucleoside-triphosphatase regulator activity;small GTPase regulator activity	cell part;cytoplasm;intracellular part		23	23	23	90.5	90.5	90.5	34.555	0	323.31	730050000	17	343	1.60193	0.0430311	0.515622	3.49506	P83774	P83774	975	Guanine nucleotide-binding protein subunit beta-like protein
21.9473	21.7546	21.6082	20.8252	21.1246	21.3832				-1	+	Suspension Culture_Agar plate					1	1	1	19.6	19.6	19.6	6.3294	0	4.7006	29241000	1	16	1.6005	0.0432552	0.659077	3.49144	A0A1D8PDT4	A0A1D8PDT4	92	60S ribosomal protein L39
18.2044	18.322	18.2632	17.4799	17.984	17.759				-1	+	Suspension Culture_Agar plate	cellular component assembly;cellular component assembly at cellular level;cellular component organization;cellular component organization at cellular level;cellular component organization or biogenesis;cellular component organization or biogenesis at cellular level;cellular macromolecular complex assembly;cellular macromolecular complex subunit organization;cellular process;cellular protein compl…	7S RNA binding;binding;nucleic acid binding;RNA binding	cell part;cytoplasmic part;intracellular part;macromolecular complex;ribonucleoprotein complex;signal recognition particle;signal recognition particle, endoplasmic reticulum targeting	Protein export	4	4	4	27.6	27.6	27.6	31.194	0	6.9604	4155800	12	7	1.59939	0.0433836	0.522233	3.48863	Q5A9A9	Q5A9A9	1443	RNA-binding signal recognition particle subunit
23.6197	23.3109	23.1382	22.6798	22.9066	22.8481				-1	+	Suspension Culture_Agar plate					7	7	7	47.8	47.8	47.8	15.514	0	141.82	179680000	5	84	1.59729	0.0432355	0.544797	3.48329	A0A1D8PFG4	A0A1D8PFG4	169	60S ribosomal protein L27
21.6746	21.3502	21.3822	20.9596	20.9909	21.1743				-1	+	Suspension Culture_Agar plate					3	3	3	46.4	46.4	46.4	6.6005	0	11.754	26494000	4	16	1.59366	0.0429424	0.427395	3.4741	A0A1D8PTR4	A0A1D8PTR4	836	Ribosomal 40S subunit protein S29A
24.6467	24.74	24.7141	23.9856	24.4175	24.3215				-1	+	Suspension Culture_Agar plate	biological regulation;biosynthetic process;cellular biosynthetic process;cellular macromolecule biosynthetic process;cellular macromolecule metabolic process;cellular metabolic process;cellular process;cellular protein metabolic process;filamentous growth;filamentous growth of a population of unicellular organisms;growth;induction by organism of defense response of other organism involved in symb…	adenyl nucleotide binding;adenyl ribonucleotide binding;ATP binding;binding;nucleotide binding;purine nucleotide binding;purine ribonucleoside triphosphate binding;purine ribonucleotide binding;ribonucleotide binding	cell part;cell surface;cell wall;external encapsulating structure;fungal-type cell wall;membrane;plasma membrane;yeast-form cell wall	Antigen processing and presentation;Endocytosis;MAPK signaling pathway;Measles;Protein processing in endoplasmic reticulum;Spliceosome;Toxoplasmosis	34	33	33	68.8	68.8	68.8	66.448	0	323.31	1579400000	30	648	1.57518	0.0455282	0.458736	3.42752	Q5A397	Q5A397	1318	Hsp70 family ATPase
20.2455	20.3461	20.2967	20.2139	20.1298	20.1293				-1	+	Suspension Culture_Agar plate					8	8	8	27.9	27.9	27.9	50.153	0	20.933	21605000	24	34	1.57346	0.0458947	0.138427	3.4232	A0A1D8PF22	A0A1D8PF22	150	Dolichyl-diphosphooligosaccharide--protein glycosyltransferase subunit WBP1
23.0502	23.1107	23.2289	21.7858	22.535	22.5019				-1	+	Suspension Culture_Agar plate	aerobic respiration;cellular metabolic process;cellular process;cellular respiration;electron transport chain;energy derivation by oxidation of organic compounds;generation of precursor metabolites and energy;metabolic process;mitochondrial electron transport, cytochrome c to oxygen;oxidation-reduction process;respiratory electron transport chain	binding;catalytic activity;cation binding;cation transmembrane transporter activity;cytochrome-c oxidase activity;heme binding;heme-copper terminal oxidase activity;hydrogen ion transmembrane transporter activity;inorganic cation transmembrane transporter activity;ion binding;ion transmembrane transporter activity;iron ion binding;metal ion binding;monovalent inorganic cation transmembrane transp…	cell part;cytoplasmic part;integral to membrane;intracellular organelle part;intracellular part;intrinsic to membrane;macromolecular complex;membrane part;mitochondrial membrane part;mitochondrial part;mitochondrial respiratory chain complex IV;organelle part;protein complex;respiratory chain complex IV		3	3	3	5.6	5.6	5.6	58.744	0	97.843	54336000	7	29	1.57336	0.0457443	0.855685	3.42295	P0C8K9	P0C8K9	922	Cytochrome c oxidase subunit 1
22.6361	22.6229	22.5946	22.484	22.1896	22.2485				-1	+	Suspension Culture_Agar plate		aminopeptidase activity;binding;catalytic activity;cation binding;exopeptidase activity;hydrolase activity;ion binding;metal ion binding;metallopeptidase activity;peptidase activity;peptidase activity, acting on L-amino acid peptides;transition metal ion binding;zinc ion binding	cell part;cell wall;external encapsulating structure;extracellular region		41	41	41	55.7	55.7	55.7	104.38	0	323.31	390360000	55	239	1.57243	0.045759	0.310472	3.42061	Q59KZ1	Q59KZ1	1006	Aminopeptidase 2
20.5492	20.5821	20.4733	20.2616	20.4204	20.2199				-1	+	Suspension Culture_Agar plate					32	32	32	38.7	38.7	38.7	138.19	0	85.11	84715000	69	89	1.56093	0.0471299	0.234288	3.39184	A0A1D8PJB0	A0A1D8PJB0	361	Coatomer subunit alpha
19.1062	18.9403	18.8682	18.6137	18.7721	18.6838				-1	+	Suspension Culture_Agar plate	cellular macromolecule metabolic process;cellular metabolic process;cellular nitrogen compound metabolic process;cellular process;macromolecule metabolic process;metabolic process;nitrogen compound metabolic process;nucleic acid metabolic process;nucleobase-containing compound metabolic process;primary metabolic process;RNA metabolic process;RNA processing	binding;catalytic activity;endonuclease activity;endonuclease activity, active with either ribo- or deoxyribonucleic acids and producing 5'-phosphomonoesters;endoribonuclease activity;endoribonuclease activity, producing 5'-phosphomonoesters;hydrolase activity;hydrolase activity, acting on ester bonds;nuclease activity;nucleic acid binding;ribonuclease activity;ribonuclease III activity;RNA bindi…	cell part;cytoplasmic part;intracellular non-membrane-bounded organelle;intracellular organelle;intracellular part;macromolecular complex;non-membrane-bounded organelle;organelle;ribonucleoprotein complex;ribosome		5	5	5	26.4	26.4	26.4	24.641	0	8.8747	8990300	17	11	1.54474	0.0478452	0.281666	3.35158	Q59M32	Q59M32	1023	Mitochondrial 54S ribosomal protein YmL15
19.5173	19.5874	19.5038	19.4568	19.3543	19.4034				-1	+	Suspension Culture_Agar plate	biosynthetic process;cellular biosynthetic process;cellular macromolecule biosynthetic process;cellular macromolecule metabolic process;cellular metabolic process;cellular nitrogen compound metabolic process;cellular process;cellular response to stimulus;cellular response to stress;DNA metabolic process;DNA recombination;DNA repair;DNA replication;macromolecule biosynthetic process;macromolecule …	binding;DNA binding;double-stranded DNA binding;nucleic acid binding;single-stranded DNA binding;structure-specific DNA binding	cell part;intracellular membrane-bounded organelle;intracellular organelle;intracellular part;membrane-bounded organelle;nucleus;organelle	DNA replication;Homologous recombination;Mismatch repair;Nucleotide excision repair	5	5	5	38.6	38.6	38.6	29.376	0	15.063	11873000	12	13	1.54033	0.0480386	0.13135	3.34064	Q59Z33	Q59Z33	1238	Rfa2p
20.6044	20.5551	20.4501	20.2938	20.4055	20.3523				-1	+	Suspension Culture_Agar plate	amine biosynthetic process;amine metabolic process;aromatic amino acid family biosynthetic process;aromatic amino acid family metabolic process;aromatic compound biosynthetic process;biosynthetic process;carboxylic acid biosynthetic process;carboxylic acid metabolic process;cellular amine metabolic process;cellular amino acid biosynthetic process;cellular amino acid metabolic process;cellular aro…	3-dehydroquinate dehydratase activity;3-dehydroquinate synthase activity;3-phosphoshikimate 1-carboxyvinyltransferase activity;adenyl nucleotide binding;adenyl ribonucleotide binding;ATP binding;binding;carbon-oxygen lyase activity;carbon-oxygen lyase activity, acting on phosphates;catalytic activity;cation binding;hydro-lyase activity;ion binding;kinase activity;lyase activity;metal ion binding;…	cell part;cytoplasm;intracellular part	Phenylalanine, tyrosine and tryptophan biosynthesis	30	30	30	32.9	32.9	32.9	169.39	0	58.669	61683000	84	65	1.53791	0.0486282	0.185992	3.33465	Q5AME2	Q5AME2	1691	Pentafunctional AROM polypeptide
17.5814	17.4571	17.6615	18.0891	18.2217	18.87				-1	+	Suspension Culture_Agar plate					4	4	4	1.4	1.4	1.4	572.44	0	4.5946	3006700	251	9	1.53521	0.048869	-0.826956	-3.328	A0A1D8PL61	A0A1D8PL61	446	Midasin
16.1708	16.7188	17.0545	18.2978	20.9625	21.9436				-1	+	Suspension Culture_Agar plate					9	9	9	33.8	33.8	33.8	54.382	0	30.589	27193000	13	17	1.54547	0.048	-3.75328	-3.35338	A0A1D8PNW1	A0A1D8PNW1	575	Putative glucan endo-1\3-beta-D-glucosidase
[truncated: 155 more rows]

## Sheet: Table S2D_Significant in Liquid
LFQ intensity Liq_01	LFQ intensity Liq_02	LFQ intensity Liq_03	LFQ intensity Sol_01	LFQ intensity Sol_02	LFQ intensity Sol_03	Only identified by site	Reverse	Potential contaminant	Taxonomy IDs	Student's T-test Significant Suspension Culture_Agar plate	Student's T-test significant	GOBP name	GOMF name	GOCC name	KEGG name	Peptides	Razor + unique peptides	Unique peptides	Sequence coverage [%]	Unique + razor sequence coverage [%]	Unique sequence coverage [%]	Mol. weight [kDa]	Q-value	Score	Intensity	iBAQ peptides	MS/MS count	-Log Student's T-test p-value Suspension Culture_Agar plate	Student's T-test q-value Suspension Culture_Agar plate	Student's T-test Difference Suspension Culture_Agar plate	Student's T-test Test statistic Suspension Culture_Agar plate	Protein IDs	Majority protein IDs	id	Fasta headers
[truncated: 313 more rows]
