# Supplementary material for: Multi-Omics Profiling of Candida albicans Grown on Solid Versus Liquid Media
Source: Microorganisms. 2023 Nov 22;11(12):2831. doi: 10.3390/microorganisms11122831 (PMC10745582; doi:10.3390/microorganisms11122831)
Supplement: Supplementary file 1 [file microorganisms-11-02831-s001.zip › microorganisms-2702674-supplementary/Supplementary_Table_2_Total_andSignificant_metabolites_.xlsx]

## Sheet: Suppl. Table S2A-"Readme_First"
Supplementary Table S2A "read me first" Summary of the metabolomics experimental design and introduction to the following tables

## Sheet: Table S2B_Total_Number_of_Meta
0	Agar Plate	Agar Plate	Agar Plate	Agar Plate	Agar Plate	Agar Plate	Liquid	Liquid	Liquid	Liquid	Liquid	Liquid
Name	Agar Plate	Agar Plate	Agar Plate	Agar Plate	Agar Plate	Agar Plate	Liquid	Liquid	Liquid	Liquid	Liquid	Liquid
(R)-Lipoic acid	6094	5917	3265	4058	2526	2456	1416	1463	1610	1385	1634	1869
1,11-Undecanedicarboxylic acid	196	0	0	514	3811	3200	4249	4373	4298	4336	369	283
1,3,5-Trimethoxybenzene	44282	43448	229601	227790	187849	168676	18743	19589	17626	16816	19220	19699
1,3,7-Trimethyluric acid	34598	34119	1037	1105	38148	32978	61836	58256	73017	73421	98263	102210
1,3-Dimethyluracil	4256	4549	3632	3672	2524	2738	2132	2256	2122	1777	3040	3482
2,3-Diaminopropionic acid	176168	182686	210371	239854	183266	166056	46904	47809	49324	45299	68787	69497
2,4-Diaminobutyric acid	77651	91797	3450	3386	79335	73056	61696	75370	77882	80406	100646	113543
2,5-Furandicarboxylic acid	3749	2739	4497	4293	3036	3744	2266	2298	1710	1651	0	1491
2-Aminobenzoic acid	10524	12755	973	480	4164	4444	1696	1221	2695	2777	5232	4233
2-Furoylglycine	4436	5139	5674	5859	4130	3434	1569	1653	1534	1840	1356	1502
2-Hydroxycaproic acid	67953	73122	2368	2147	79810	74366	89736	86835	87090	89537	80259	80172
2-Hydroxyphenethylamine	45483	45043	15290	19122	15125	13994	6620	7276	6442	6091	9260	8749
2-Phenylaminoadenosine	1929	1813	1130	1156	1280	1120	1186	754	963	839	0	2135
2-Phenylbutyric acid	15571	15472	22473	23970	21606	20746	20671	20917	20724	20748	17836	17815
2-Pyrrolidinone	19676	18678	28064	30494	21091	19366	10753	13014	13851	13498	15724	17554
3,4-Dihydroxyphenylglycol	9249	6769	16876	4861	17895	10374	5691	2759	7285	9781	6195	3719
3,5-Dimethoxyphenol	2050	1889	2180	3299	311	1012	986	1538	935	1122	779	956
3-Aminoisobutanoic acid	303243	309870	632146	655810	345279	341062	446735	433178	441151	434407	369911	432795
3-Cresotinic acid	2778	2907	8250	10539	3884	3532	1560	1414	2823	1829	1417	1721
3-Hexenedioic acid	5827	920	858	1498	675	11494	11084	11117	11716	11319	7228	1744
3-Methylindole	8420	8428	12941	12974	9469	8848	7652	8785	8202	8901	8974	9367
3-Nitrotyrosine	2291	1985	2352	736	463	1414	186	146	505	200	417	591
3a,6b,7b-Trihydroxy-5b-cholanoic acid	5686	5315	15133	16707	11103	10812	10567	9851	9209	9792	10389	9146
4-Aminohippuric acid	22707	24324	34728	74184	66850	21368	19043	457	29375	18138	23971	29749
4-Aminophenol	5918	5987	6520	6501	7123	5984	4687	6316	5584	4949	4995	4324
4-Ethylbenzoic acid	9198	9696	2936	2886	13302	11374	12451	14980	19737	18467	10962	11536
4-Hydroxycyclohexylcarboxylic acid	2224	1977	1947	1730	1248	1108	852	510	564	794	561	287
4-Hydroxyproline	2891	2334	3150	3716	2455	2566	2761	2679	3165	2625	2240	3215
4-Pyridoxic acid	1118	1267	1924	2604	0	1248	745	953	0	1226	1156	1145
5'-Methylthioadenosine	101636	110867	358390	387571	244340	224612	34700	35529	27852	26571	13102	14870
5-Hydroxy-L-tryptophan	11910	13244	32650	33749	24315	23130	12642	12329	11842	12543	11810	13305
5-Hydroxyindoleacetic acid	1802	1827	3753	4828	4762	4940	1438	1328	2418	1714	4595	4442
5-Hydroxymethyl-4-methyluracil	15218	15656	9513	10656	7394	7774	9513	10297	7980	8059	9420	9680
5-Hydroxytryptophol	10933	9204	5081	5624	5560	4336	2231	2230	2309	2194	2834	2898
5-Methoxytryptophan	3379	3533	4133	3921	2859	2922	3859	3626	2971	3440	3313	3187
5-Methoxytryptophol	10070	11302	10391	12272	7811	7272	6142	5951	6854	5769	10710	10025
7-Methylguanosine	2616	2281	2084	1172	1803	2052	1477	1627	1494	1729	1550	1696
Acetic acid	1440	1708	2665	2714	1569	1784	2336	2347	2736	2649	2192	2746
Acrylamide	11220	10224	14773	19465	13737	7092	7231	6467	6180	7357	6412	6648
Adenine	49219	47998	172474	192583	122376	122000	12059	14195	11119	9992	6930	6786
Adenosine monophosphate	177788	160339	523035	478654	206681	675540	208981	232754	206960	187920	125561	118441
Adenylsuccinic acid	52479	56834	57086	63182	55068	49370	3110	3610	3451	3295	2286	2189
Adipic acid	2954	3379	5448	6168	3482	3164	3879	4464	4333	4351	4313	4202
ADP	59865	52329	39515	47003	75340	7996	17708	18758	19160	18004	20314	24607
All-trans-retinoic acid	1270	821	2384	2032	1334	1064	820	993	1094	768	740	985
Alpha-Aspartyl-lysine	7257	7011	10506	10569	9082	7736	8553	6432	6485	5856	8520	7452
Aminoadipic acid	2683	2556	5176	5563	3809	3906	2231	2422	2183	2279	2498	2683
Androstenedione	34390	30999	50375	59325	43510	38530	36008	35821	37597	35968	29620	30734
Androsterone	24474	25078	2646	3101	26424	24446	28058	29551	28358	27868	25381	27817
Anserine	9208	8959	16678	18064	12474	9672	17040	12927	13677	11341	9823	10924
Aspartame	4064	4492	3204	4028	2647	2214	1757	1474	0	2025	1532	1856
Asymmetric dimethylarginine	51504	50691	38825	46146	34208	28884	12151	15514	13204	14376	15403	17478
Azelaic acid	32233	30200	9443	8416	7444	7952	6795	6729	6939	7602	6289	6317
Benzocaine	13982	15293	11658	14251	9482	9624	6500	7143	7440	6387	9293	8450
Benzoic acid	0	7668	6686	7784	0	5414	5967	2586	2255	2503	2686	2289
Biotin	13240	14162	17300	17963	13766	14432	10516	11026	10378	9501	12677	11055
Carnosine	3359	2884	4461	4629	3616	3114	2772	3054	2795	3077	4019	1093
Chlorpheniramine	2724	2363	2920	3339	2634	2810	1755	1545	1614	1716	1084	1439
Cinnamic acid	32748	31939	66542	70643	47524	43064	34457	34354	37000	38862	48117	46636
Citicoline	2718	2297	6616	6887	5301	5132	1876	2247	2318	1807	2138	2637
Coproporphyrin I	10593	13150	0	282	1179	0	425	355	619	839	0	1356
Cytidine	19223	19992	9207	4636	5458	0	686	0	0	913	0	4932
Cytidine monophosphate	8786	7746	21056	22882	8919	0	0	0	1675	0	2434	3105
Cytosine	38948	37457	0	17792	10528	17014	25308	28993	29371	26067	43422	0
D-Alanine	12739	12821	15481	16072	11307	11202	2371	2695	3046	2416	3476	3556
D-Lactic acid	2394	1486	1621	3306	1367	1250	1420	1678	1531	1620	1607	1909
Deoxycytidine	7212	7038	14897	16502	15388	14368	20150	21187	15319	16544	7120	7121
Deoxyguanosine	25837	39642	998894	0	558	233494	146490	242	338	119471	203624	174367
Deoxyinosine	2204	2462	4318	5301	2442	0	3298	3145	4096	3877	4407	4872
Dextromethorphan	993	1347	2020	2291	1586	1724	1744	1828	1549	1150	1617	1234
Diacetyl	5801	5652	7337	7556	7421	5232	6804	7662	5880	6352	6501	5849
Digoxin	5029	4588	2492	2523	6233	6378	12861	6784	6666	5552	4532	6216
Dihydrothymine	7714	7707	11134	10404	7269	5014	5847	7737	8257	3895	8879	7731
Dimethyl sulfone	2418	1380	1577	2308	1219	262	180	244	473	555	573	1616
Dimethylprotoporphyrin IX dimethyl ester	2299	2310	3711	4045	2484	2308	2415	2691	2266	2122	2528	3006
DL-2-aminooctanoic acid	18962	18742	37278	0	26739	20860	11621	12622	10503	10129	10631	12031
Doxylamine	2748	2603	3156	3507	2615	2234	2121	2349	2202	2016	2973	2525
Ethanolamine	26959	26184	12947	10576	20068	20134	26535	25970	21870	23342	20043	23002
Flavin mononucleotide	3720	3262	4063	3867	2422	2734	4218	3905	2932	3249	2382	2194
Gluconolactone	20709	19851	6568	6195	34191	47822	16806	11214	13308	18047	869	1099
Glycerol	42676	41906	71249	72431	48614	48450	49262	65204	47561	37464	52632	72039
Glycerophosphocholine	82469	95428	237385	272240	182037	158206	100358	102058	99211	95870	99609	107135
Glycyl-L-leucine	13058	13088	16256	17217	11866	9804	2463	2719	2185	0	2546	2917
Glycylproline	20392	19545	15347	15991	11249	12122	5825	5680	6485	5765	8008	8300
Guaifenesin	4190	0	20096	20705	12749	13382	3223	0	3109	3368	2913	2972
Guanine	8139	0	60715	92527	61276	37592	17106	10547	13152	24003	19635	15643
Guanosine	21387	19996	20584	24007	16438	11882	2991	237	0	2907	3557	3288
Guanosine 5'-diphosphate	8612	8674	6265	0	14035	7608	11395	11172	10330	10268	9027	9644
Guanosine monophosphate	12441	13117	9287	11160	7083	6032	12550	10607	13361	10995	11183	13158
Homo-L-arginine	5017	4989	3791	4707	3834	3192	1565	1782	1198	1677	1502	1382
Homocitrulline	4622	6980	5109	5698	3616	4992	2818	2943	3244	2733	2923	3248
Homogentisic acid	1810	1722	2997	3299	2686	2458	1034	1292	1442	1203	1267	1234
Hydroquinone	1436	1683	1851	2164	1450	642	2060	1722	2035	2238	2086	2316
Hydroxykynurenine	3941	3856	12749	14070	8106	6692	10262	10261	8095	7955	11006	11025
Hypoxanthine	25853	25511	59933	71624	43462	32498	2077	95	4137	2655	1417	2327
Imidazole	2616	3829	1624	2227	1067	490	662	754	773	583	1667	1886
Indole	8391	9627	5017	6800	14054	11912	6769	7187	7305	8248	9964	10810
Indole-3-carbinol	7344	6280	1417	1152	2388	1658	855	1033	231	304	1127	1095
Indole-3-carboxylic acid	1086	1053	0	417	1463	1274	2441	3220	2791	3758	4361	4020
Indoleacetic acid	5951	5777	4956	4465	5602	4664	5272	6128	6254	6693	9022	9629
Indoleacrylic acid	460469	482564	678595	760374	521791	495260	448602	451400	465174	456825	507880	533937
Indolelactic acid	7344	7602	0	9151	4578	5330	1100	886	1115	635	2094	2082
Inosine	1242	1211	12998	28609	1494	1294	383	397	606	400	723	403
Isobutyric acid	27762	23207	2365	3007	23127	20624	28084	31648	25475	24788	27121	25198
Isopropyl alcohol	2214	1866	3067	5352	2255	2402	2294	3313	3098	1572	2123	1683
Kynurenic acid	4329	5313	6402	7068	5114	5492	4153	4007	3547	3399	4159	3904
L-Acetylcarnitine	2238	1852	3287	2882	2230	2076	1657	1695	1880	1507	1663	1822
L-Arginine	39872	36517	65533	64811	43056	40326	22065	21686	19589	18973	22195	25902
L-Aspartyl-L-phenylalanine	24450	21739	13997	13623	10249	9498	12714	12134	12444	11569	10002	9213
L-Carnitine	17197	17642	26941	34263	20506	20354	12254	13938	9054	9022	7197	7927
L-Glutamic acid	86315	89770	95347	107138	64749	60106	25656	29179	24293	25565	30120	29494
L-Glutamine	4802	4471	12124	9944	6462	6052	7663	7028	6854	6206	6011	5647
L-Histidine	4169	4081	6529	6538	4889	3228	3574	3267	3314	3840	3271	2871
L-Kynurenine	3264	3888	6204	5442	4495	5370	4646	5246	4575	4721	5686	6159
L-Lysine	10221	9013	15714	15497	8886	10674	9285	9259	11568	11943	13486	13664
L-Methionine	10591	10267	25157	26375	15659	14226	8417	8338	10834	10262	11248	12584
L-Norleucine	14651	17397	13547	13928	7548	8798	7361	6139	5871	6119	8785	8699
L-Phenylalanine	335890	347303	718924	729219	488146	443584	378038	395209	407104	398618	477748	504072
L-Proline	28642	31674	31342	41439	25105	25602	16291	18040	17635	19854	21706	23303
L-Threonine	4998	3063	5779	4834	3063	4658	1882	1820	2438	1772	2207	2833
L-Tryptophan	128259	109134	164170	194703	127617	126070	105382	103284	100751	115663	118508	133765
L-Valine	749774	772463	736786	796429	569273	518102	378106	417576	372258	364698	409709	410403
Loratadine	1909	1913	2457	2684	1932	1846	1273	2019	1560	1561	1846	1620
m-Coumaric acid	417815	513622	449505	10881	0	331652	236270	4944	4690	205426	365723	418369
Maltitol	115454	116203	199626	210257	128128	125584	156060	149816	157412	159888	133908	133858
Mevalonic acid	655	1856	10640	4189	294	5084	9243	9228	4529	9794	5276	3027
N,N-Dimethylaniline	49593	45854	22687	26181	25980	25948	4131	4519	3740	3551	4357	4400
N-Acetyl-D-glucosamine	5449	5537	7439	9507	5810	5770	1017	1354	891	1174	1298	1177
N-Acetyl-L-alanine	7738	7904	12213	12917	7744	7714	10374	9220	8677	8696	8635	8566
N-Acetyl-L-tyrosine	3397	3422	3316	3356	2205	2408	988	767	427	498	846	833
N-Acetylglutamic acid	8238	10323	6702	14315	10661	5420	2597	270	314	2875	2444	2784
N-Acetylneuraminic acid	5330	5516	3204	3262	2353	2434	3254	3107	3026	3249	3107	4012
N-Acetylputrescine	12733	12698	23341	23348	15675	17172	8700	9204	8749	8831	8295	8724
N6-Acetyl-L-lysine	136843	146327	95484	103825	79975	94384	32066	35227	31630	32378	26605	24746
Naproxen	5423	5198	7164	7461	3649	4000	4122	3225	3135	4693	2819	2957
Niacinamide	39791	40818	44994	62073	29250	24344	7593	8648	6050	5800	7416	7250
Nicotinamide ribotide	40064	36804	85789	0	0	44836	7694	8169	7485	6807	10839	12074
Normetanephrine	7835	8210	6421	6585	4172	4420	2362	1762	2026	2305	1796	1894
o-Tyrosine	12098	11788	9660	10939	11805	11146	5682	5498	6597	6865	5763	4727
Oxypurinol	156120	67417	273294	13656	6904	170082	41921	6963	10198	101380	44697	13000
p-Aminobenzoic acid	2392	1577	8020	9736	9125	6302	3471	804	5248	4188	4645	5187
p-Cresol	25718	24180	47512	52364	34631	34780	26989	28022	27658	29257	35441	34632
Pantothenic acid	102244	106658	84451	87642	61624	58056	24416	25915	26177	25206	24123	22601
Paracetamol sulfate	1229	1217	2014	625	458	1256	1538	437	608	1494	0	1626
Phenylacetaldehyde	208371	195055	81819	83191	76382	67682	28315	28787	27218	26545	33487	32920
Phenylacetic acid	2962	3096	8253	5946	3522	4558	3605	3723	3176	3603	2844	3054
Phenylacetylglycine	2143	0	2678	3037	1959	2320	1547	2088	1584	1213	1740	1624
Phenylpropiolic acid	77133	0	83267	5224	1957	58744	47715	1500	0	38201	68841	82357
Phosphocreatine	42565	39523	0	5113	38142	36756	49606	50085	49629	47067	52444	54099
Phosphonoacetate	3393	3580	7369	5295	4143	5758	313	1784	2431	3038	4224	0
Phosphoric acid	3013	3250	4420	4750	2993	3174	3195	2737	3464	3103	3096	3347
Pipecolic acid	109839	116936	106462	120532	78872	79574	38086	39804	38790	34481	48412	48320
Pregnenolone sulfate	10423	11632	641	501	9515	8370	8969	8344	8670	8735	16161	14512
Propanal	1466	1770	3112	3198	1480	2102	1157	1292	1246	1187	1381	1225
Propionic acid	6725	5954	9102	9941	5739	5966	519	3504	5039	5230	4932	7328
Propranolol	4446	3854	6153	5987	5160	4098	4992	2471	6719	4710	3736	3550
Pyridine	217769	209814	280123	286971	194647	95742	167214	184460	183415	154118	278343	318739
Pyrimidine	5045	4814	6057	5120	431	3556	3427	3898	2873	3047	4313	5421
Pyroglutamic acid	140545	101372	191698	87841	32705	130990	87350	42244	46714	106123	85064	66666
Pyrrole-2-carboxylic acid	1832	1733	1391	625	1171	932	1229	1164	943	1179	752	1177
Pyruvaldehyde	1575	1361	3182	4747	2344	2078	1981	2052	2340	1951	1479	1510
Quinaldic acid	1488	1092	4844	5631	7390	7648	3841	4120	4414	2834	1911	2050
Ranitidine	5417	5909	3364	3847	2590	2450	0	2688	2880	2649	2486	3103
Riboflavin	34390	37808	14185	14157	13879	15084	5796	7914	5849	7281	5632	6828
Ribothymidine	22208	21657	10994	595	171	9038	2430	171	349	4925	5630	4088
S-Adenosylhomocysteine	44306	43138	31061	27870	13689	22636	2481	1449	1342	1540	1163	1034
Saccharopine	20695	20809	9433	10730	8867	7860	4238	4071	4250	4923	4280	5058
Salicin	2101	1944	7088	7586	2582	3068	5259	5321	7433	6998	8468	8397
Scopolamine	36778	34881	8240	9897	6333	7374	4080	4437	3943	4406	3988	3814
Sebacic acid	6133	6956	1570	1458	2778	2714	0	687	0	644	1048	905
Serotonin	3925	4209	7892	8201	5327	4154	4457	4426	4721	3410	4776	0
Shikimic acid	98641	98972	57080	74453	49122	47796	30368	35216	36682	31523	34985	34143
Sorbitol	35751	35008	59569	62188	37123	36444	29480	28645	28371	31127	32376	31627
Spermine	9726	11423	17957	21971	24519	22070	12618	20591	25615	21255	18780	18169
Sphinganine	1543	1090	2007	1959	10070	8128	6335	7052	7485	7655	7097	6030
Stearic acid	5516	6366	9883	0	525	3390	519	3437	6198	6985	5678	6332
Succinylacetone	14486	15819	47515	50406	45136	46424	50956	51747	51391	52469	52699	51861
Sulfolithocholic acid	3508	3722	4943	5207	2807	2782	4153	4339	3908	4167	5516	5472
Thymidine	23346	26199	11795	14432	10445	10146	5737	6316	6431	6285	12644	12287
Tiglylglycine	1680	1710	3632	3383	2715	1906	1363	1529	1503	1696	1463	1757
Traumatic acid	7781	6272	14169	17090	6446	6324	8189	8564	7993	8772	6762	7937
Trimethylamine	0	0	31651	32973	0	1458	8371	0	3019	2399	0	12508
Tryptophanol	586860	585293	161828	166544	338466	302814	151872	156323	147835	142589	178472	187195
Umbelliferone	2091	2488	8747	8066	5216	4890	723	738	251	507	611	570
Uracil	0	12523	18717	9840	0	5080	2393	401	218	2201	2444	1955
Urea	7386	9477	9019	9726	10001	7602	12513	12132	13483	12223	11733	10802
Ureidosuccinic acid	9222	8553	8454	6712	10636	10718	8005	7433	7588	7844	7001	6737
Uridine	33282	34768	25968	32748	34481	32348	35914	23109	27970	24114	22375	21854
Uridine 5'-monophosphate	6337	5303	41050	44843	12864	8448	4933	5000	4997	4799	6991	7568
Urocanic acid	766	889	549	1317	740	1320	1232	1199	1203	976	1098	886
Warfarin	4717	3197	4152	501	0	2674	1584	137	0	3377	1248	464
Xanthurenic acid	5059	4597	5266	2664	340	4116	1041	403	664	1594	915	827

## Sheet: Table S2Ctotal_Significant_meta
Metabolite Name	p.ajusted	log2(FC)	#NAME?	FC
Indole-3-carboxylic acid	0.0016228	1.9373	2.7897	3.8299
1,3,7-Trimethyluric acid	0.0050772	1.7177	2.2944	3.2891
L-Proline	0.021994	-0.65377	1.6577	0.63562
2-Pyrrolidinone	0.028893	-0.70284	1.5392	0.61436
Benzocaine	0.019671	-0.71643	1.7062	0.6086
Homocitrulline	0.022895	-0.79237	1.6403	0.57739
L-Valine	0.01061	-0.81627	1.9743	0.56791
Chlorpheniramine	0.0012618	-0.87529	2.899	0.54515
o-Tyrosine	8.38e-05	-0.94073	4.0767	0.52097
N-Acetylputrescine	0.032047	-0.99946	1.4942	0.50019
Homogentisic acid	0.021994	-1.0027	1.6577	0.49906
L-Threonine	0.018282	-1.0271	1.738	0.4907
Shikimic acid	0.046105	-1.0702	1.3363	0.47626
L-Arginine	0.021292	-1.1536	1.6718	0.44951
2,5-Furandicarboxylic acid	0.0061362	-1.1831	2.2121	0.44039
L-Carnitine	0.019671	-1.2048	1.7062	0.43383
Aspartame	0.012173	-1.2079	1.9146	0.43289
Glycylproline	0.01061	-1.2403	1.9743	0.42329
Pipecolic acid	0.0041214	-1.3043	2.385	0.40491
Phosphonoacetate	0.036251	-1.3174	1.4407	0.40127
5-Hydroxytryptophol	0.039718	-1.471	1.401	0.36074
Homo-L-arginine	0.0033144	-1.4873	2.4796	0.35668
Asymmetric dimethylarginine	0.0065033	-1.5058	2.1869	0.35214
4-Hydroxycyclohexylcarboxylic acid	0.007486	-1.5202	2.1258	0.34864
2-Furoylglycine	0.0049109	-1.6006	2.3088	0.32973
L-Glutamic acid	0.0061362	-1.6154	2.2121	0.32638
Normetanephrine	0.011193	-1.632	1.951	0.32264
Pantothenic acid	0.007486	-1.754	2.1258	0.29648
2,3-Diaminopropionic acid	0.00076615	-1.822	3.1157	0.28282
N6-Acetyl-L-lysine	0.0065033	-1.8464	2.1869	0.27808
N-Acetyl-L-tyrosine	0.0016204	-2.0542	2.7904	0.24078
D-Alanine	0.0012963	-2.1809	2.8873	0.22054
N-Acetylglutamic acid	0.011193	-2.3023	1.951	0.20273
Niacinamide	0.011991	-2.4964	1.9211	0.17722
N-Acetyl-D-glucosamine	0.0050772	-2.5153	2.2944	0.17491
Glycyl-L-leucine	0.0016228	-2.6152	2.7897	0.16321
N,N-Dimethylaniline	0.012173	-2.9902	1.9146	0.12585
Guanosine	0.0016228	-3.1331	2.7897	0.11398
Umbelliferone	0.036251	-3.2117	1.4407	0.10794
5'-Methylthioadenosine	0.032597	-3.2254	1.4868	0.10692
Adenine	0.032597	-3.5322	1.4868	0.086437
Adenylsuccinic acid	8.38e-05	-4.2186	4.0767	0.053713
S-Adenosylhomocysteine	0.012173	-4.342	1.9146	0.04931
Hypoxanthine	0.019225	-4.3485	1.7161	0.049088

## Sheet: 44_total_Significant_metabo (2)
Metabolite Name	p.ajusted	log2(FC)	#NAME?	FC	Observations
Indole-3-carboxylic acid	0.0016228	1.9373	2.7897	3.8299
1,3,7-Trimethyluric acid	0.0050772	1.7177	2.2944	3.2891
L-Proline	0.021994	-0.65377	1.6577	0.63562
2-Pyrrolidinone	0.028893	-0.70284	1.5392	0.61436
Benzocaine	0.019671	-0.71643	1.7062	0.6086
Homocitrulline	0.022895	-0.79237	1.6403	0.57739	Secondary metabolites are metabolically or physiologically non-essential metabolites that may serve a role as defense or signalling molecules.
L-Valine	0.01061	-0.81627	1.9743	0.56791
Chlorpheniramine	0.0012618	-0.87529	2.899	0.54515
o-Tyrosine	8.38e-05	-0.94073	4.0767	0.52097	hydroxy radical biomarker of oxidative damage to proteins
N-Acetylputrescine	0.032047	-0.99946	1.4942	0.50019	Putrescine is related to cadaverine (another polyamine). Both are produced by the breakdown of amino acids in living and dead organisms and both are toxic in large doses. Putrescine and cadaverine are largely responsible for the foul odor of putrefying flesh, but also contribute to the odor of such processes as bad breath and bacterial vaginosis
Homogentisic acid	0.021994	-1.0027	1.6577	0.49906	negatively charged extracellular polymer of homogentisic acid produced during L-tyrosine catabolism	Pathogenicity
L-Threonine	0.018282	-1.0271	1.738	0.4907
Shikimic acid	0.046105	-1.0702	1.3363	0.47626	It is an important biochemical intermediate in plants and microorganisms.	anti-inflamatory effects	Stress response
L-Arginine	0.021292	-1.1536	1.6718	0.44951
2,5-Furandicarboxylic acid	0.0061362	-1.1831	2.2121	0.44039	is also a microbial metabolite, a product of the oxidation of hydroxymethylfurfural (HMF) by the enzyme furfural/HMF oxidoreductase which is found in the bacterium Cupriavidus basilensis.	Biosynthesis in Candida antartida
L-Carnitine	0.019671	-1.2048	1.7062	0.43383	Carnitine plays a key role in lipid metabolism and beta-oxidation. It is used to transport long-chain fatty acids into the mitochondria to be oxidized for energy production
Aspartame	0.012173	-1.2079	1.9146	0.43289
Glycylproline	0.01061	-1.2403	1.9743	0.42329
Pipecolic acid	0.0041214	-1.3043	2.385	0.40491	Biofilm formation
Phosphonoacetate	0.036251	-1.3174	1.4407	0.40127	Phosphonoacetate is a primary metabolite. Primary metabolites are metabolically or physiologically essential metabolites. They are directly involved in an organism’s growth, development or reproduction. Based on a literature review a small amount of articles have been published on Phosphonoacetate.
5-Hydroxytryptophol	0.039718	-1.471	1.401	0.36074	the present results indicate that the 5HTOL/5HIAA ratio in urine provides a useful method to distinguish between ethanol that might have been synthesized postmortem, or generated in vitro, from ethanol excreted in urine as a result of drinking.
Homo-L-arginine	0.0033144	-1.4873	2.4796	0.35668	Homo-L-arginine (homo-Arg) is oxidized by both NOSs in the presence of NADPH with major formation of NO and homo-L-citrulline	biocontrol activity (NS-5, cyclohexanone, homo-L-arginine, methyl hexadecenoic acid, and indole-3-carbinol) can be stimulated by cultivating this strain on minimal saline medium amended with sucrose as a carbon source.
Asymmetric dimethylarginine	0.0065033	-1.5058	2.1869	0.35214	n C. albicans strains lacking CaHmt1, asymmetric dimethylarginine and omega-monomethylarginine levels are significantly decreased, indicating that Hmt1 is the major C. albicans type I PRMT1
4-Hydroxycyclohexylcarboxylic acid	0.007486	-1.5202	2.1258	0.34864	microorganisms possess important biological activities, such as antibacterial, anti-inflammatory, and hypoglycemic effects
2-Furoylglycine	0.0049109	-1.6006	2.3088	0.32973
L-Glutamic acid	0.0061362	-1.6154	2.2121	0.32638
Normetanephrine	0.011193	-1.632	1.951	0.32264	norepinephrine is capable of influencing bacterial pathogenesis, the growth and production of virulence factors in ETEC and EHEC
Pantothenic acid	0.007486	-1.754	2.1258	0.29648	In fungi, pantothenate phosphorylation, catalyzed by PanK enzyme, is the first step in the utilization of pantothenic acid and coenzyme A biosynthesis.
2,3-Diaminopropionic acid	0.00076615	-1.822	3.1157	0.28282	population growth control
N6-Acetyl-L-lysine	0.0065033	-1.8464	2.1869	0.27808	N6-acetyl-L-lysine is a conserved function of all bromodomains found in different proteins, recognized as an emerging intracellular signalling mechanism that plays critical roles in regulating gene transcription, cell-cycle progression, apoptosis, DNA repair, and cytoskeletal organizatio	The enzyme was strongly induced in cells grown on L-lysine as sole carbon source.
N-Acetyl-L-tyrosine	0.0016204	-2.0542	2.7904	0.24078
D-Alanine	0.0012963	-2.1809	2.8873	0.22054
N-Acetylglutamic acid	0.011193	-2.3023	1.951	0.20273
Niacinamide	0.011991	-2.4964	1.9211	0.17722	synergistic interaction of NAM and AmB against Candida albicans as well as other Candida spp. and Cryptococcus neoformans. Moreover, NAM could enhance of the activity of AmB against biofilm.	echanisms by which C. albicans can reduce the cytotoxicity of high NAM concentrations.	Population control
N-Acetyl-D-glucosamine	0.0050772	-2.5153	2.2944	0.17491	regulation of the metabolic status of the cell thereby resulting in a change in cell morphology (yeast-hyphal transition, white-opaque switching), metabolic gene expression, synthesis of metabolic precursors, induction of glycolytic flux rate and biofilm formation.
Glycyl-L-leucine	0.0016228	-2.6152	2.7897	0.16321
N,N-Dimethylaniline	0.012173	-2.9902	1.9146	0.12585	Compound 6h displayed potent broad-spectrum antibacterial activity
Guanosine	0.0016228	-3.1331	2.7897	0.11398	Biofilm formation
Umbelliferone	0.036251	-3.2117	1.4407	0.10794	antioxidant stress	Population control
5'-Methylthioadenosine	0.032597	-3.2254	1.4868	0.10692	5'-Methylthioadenosine has been shown to influence the regulation of gene expression, proliferation, differentiation, and apoptosis
Adenine	0.032597	-3.5322	1.4868	0.086437
Adenylsuccinic acid	8.38e-05	-4.2186	4.0767	0.053713
S-Adenosylhomocysteine	0.012173	-4.342	1.9146	0.04931	when present in sufficiently high levels, S-adenosylhomocysteine can act as an immunotoxin and a metabotoxin. An immunotoxin disrupts, limits the function, or destroys immune cells.
Hypoxanthine	0.019225	-4.3485	1.7161	0.049088
